# Supplementary material for: Quantitative Assessment and Prognostic Associations of the Immune Landscape in Ovarian Clear Cell Carcinoma
Source: Cancers (Basel). 2021 Jul 30;13(15):3854. doi: 10.3390/cancers13153854 (PMC8345766; doi:10.3390/cancers13153854)
Supplement: Supplementary file 1 [file cancers-13-03854-s001.zip]

Archive with 2 entries (2 files):
- cancers-1304093-OCCC.immune.Supplementary_Tables.xlsx
- cancers-1304093-Supplementary-Figures.pdf
