# Supplementary material for: Quantitative Assessment and Prognostic Associations of the Immune Landscape in Ovarian Clear Cell Carcinoma
Source: Cancers (Basel). 2021 Jul 30;13(15):3854. doi: 10.3390/cancers13153854 (PMC8345766; doi:10.3390/cancers13153854)
Supplement: Supplementary file 1 [file cancers-13-03854-s001.zip › cancers-1304093-OCCC.immune.Supplementary_Tables.xlsx]

## Sheet: Supplementary Table 1
Supplementary Table S1: Clinicopathological features of study cohort
	Study ID	Diagnosis	Age at diagnosis	Primary Tumour Site	Grade	FIGO Stage	Endometrioisis	Tumour recurrence		OCCC	Ovarian Clear Cell Carcinoma
	3705-0468	OCCC	63	Left ovary	3	II	Yes	No		EAE	Endometrioid adenocarcinoma of the endometrium
	3705-0416	OCCC	66	Right ovary	3	II	Yes	No		EAO	Endometrioid adenocarcinoma of the ovary
	3705-0545	OCCC	62	Bilateral ovaries	3	III	Yes	Yes
	3705-0540	OCCC	53	Bilateral ovaries	3	II	Yes	No
	3705-0514	OCCC	55	Left ovary	3	II	No	Yes
	3705-0558	OCCC	53	Right ovary	3	I	Yes	Yes
	3705-0453	OCCC	34	Right ovary	3	II	Yes	Yes
	3705-0435	OCCC	64	Left ovary	3	III	No	Yes
	3705-0423	OCCC	46	Right ovary	3	III	Yes	No
	3705-0461	OCCC	57	Right ovary	3	III	Yes	Yes
	3705-0625	OCCC	52	Bilateral ovaries	3	III	Yes	Yes
	3705-0646	OCCC	48	Left ovary	3	II	Yes	No
	3705-0669	OCCC	73	Not specified	3	II	No	No
	3705-0673	OCCC	62	Right ovary	3	I	Yes	Yes
	3705-0082	OCCC	68	Left ovary	3	III	Unknown	Yes
	3705-0181	OCCC	65	Left ovary	3	II	No	No
	3705-0559	OCCC	66	Gynaecological tract origin (specific site unknown)	3	IV	Unknown	Yes
	3705-0635	OCCC	50	Not specified	3	I	Yes	Yes
	3705-0385	OCCC	56	Right ovary	3	I	Yes	No
	3705-0719	OCCC	51	Left ovary	3	III	No	Yes
	3705-0720	OCCC	55	Right ovary	3	III	Yes	No
	3705-0459	OCCC	62	Left ovary	3	I	No	No
	3705-0713	OCCC	55	Left ovary	3	II	Unknown	Yes
	3705-0464	OCCC	54	Bilateral ovaries	3	II	No	No
	3705-0544	OCCC	48	Bilateral ovaries	3	I	No	Yes
	3705-0497	OCCC	61	Left ovary	3	I	No	No
	3705-0145	OCCC	35	Right ovary	3	I	Unknown	Yes
	3705-0379	OCCC	49	Left ovary	3	I	Yes	No
	3705-0383	OCCC	45	Right ovary	3	I	No	No
	3705-0346	OCCC	57	Right ovary	3	I	Yes	No
	3705-0207	OCCC	51	Right ovary	3	I	Yes	Yes
	3705-0438	EAE	55	Uterus	2	I	Yes	No
	3705-0199	EAE	50	Uterus	2	III	No	No
	3705-0548	EAE	75	Uterus	3	III	No	No
	3705-0553	EAE	69	Uterus	3	IV	No	No
	3705-0323	EAO	67	Left Ovary	2	II	Yes	No
	3705-0482	EAO	59	Right ovary	2	I	Yes	No
	3705-0142	EAO	60	Right ovary	2	I	No	No
	3705-0341	EAO	48	Left Ovary	1	II	No	No
	3705-0460	EAO	52	Right ovary	2	II	Yes	No
	3705-0529	EAO	32	Left Ovary	2	I	Yes	No
	3705-0481	EAO	36	Right Fallopian Tube	1	I	Yes	No
	3705-0541	EAO	51	Left Ovary	1	II	Yes	No

## Sheet: Supplementary Table 2
Supplementary Table S2: ARID1A mutation and protein status
	FOrMAT Panel				Ion Torrent Validation Panel		Patient Identifier	Diagnosis	ARID1A mutation dentified through sequencing?	Mutation type (S)	Position	Protein	HGVS	Variant allele frequesncy	Immunohistochemistry protein loss	IHC Score using EPR13501 antibody (0-12)
	Mutations	Copy Number Amplifications	Translocations		APC		3705-0082	OCCC	No	NA	NA	NA	NA	NA	No	12
	AKT	ALK	ALK		ARID1A		3705-0142	Grade 2 endometrioid adenocarcinoma of the ovary	Yes	Frameshift deletion	chr1:27022912	p.Pro7fs	c.19_44delCCCGCCGCCGCCAGCAGCCTGGGCAA	0.0655738	Yes	7
	APC	CDK4	FGFR2		ATM		3705-0145	OCCC	Yes	Nonsense	chr1:27059204	p.Ser614Ter	c.1841C>G	0.366625	Yes	0
	ARID1A	CDK6	RET		BRAF		3705-0181	OCCC	No	NA	NA	NA	NA	NA	No	12
	ATM	EGF4	ROS1		CTNNB1		3705-0199	Grade 2 endometrioid adenocarcinoma of the endometrium	Yes	Frameshift Insertion	chr1:27088787	p.Gln799fs	c.2402dupG	0.163961	Yes	3
	BRAF	ERBB2			ELMO1		3705-0207	OCCC	No	NA	NA	NA	NA	NA	No	12
	CDK4	FGFR2			ERBB4		3705-0323	Grade 2 endometrioid adenocarcinoma of the ovary	Yes	Nonsense	chr1:27057826	p.Gln512Ter	c.1534C>T	0.299539	Yes	3
	CDKN2A/B	IGF1			FBXW7		3705-0341	Grade 1 endometrioid adenocarcinoma of the ovary	No	NA	NA	NA	NA	NA	No	12
	CTNNB1	IGF2			JAK3		3705-0346	OCCC	Yes	Frameshift Insertion	chr1:27023016	p.Ala42fs	c.124dupG	0.409836	Yes	2
										Nonsense	chr1:27087880	p.Gln723Ter	c.2167C>T	0.42
	DOCK2	KRAS			KRAS		3705-0379	OCCC	No	NA	NA	NA	NA	NA	No	12
	EGFR	MET			NOTCH1		3705-0383	OCCC	No	NA	NA	NA	NA	NA	No	12
	ELMO1	MST1R			NOTCH2		3705-0385	OCCC	Yes	Nonsense	chr1:27023126	p.(Glu78Ter)	c.232G>T	0.21809	Yes	0
	ERBB2/4	PI3KCA			NOTCH3		3705-0416	OCCC	Yes	Stop gained	chr1: 27023459	p.Tyr485Ter	c.1455C>G	0.28	Yes	0.333333
	FBXW7	TRIM44			PIK3CA		3705-0423	OCCC	No	NA	NA	NA	NA	NA	No	12
	HRAS				PTEN		3705-0435	OCCC	No	NA	NA	NA	NA	NA	No	11
	IDH1/2				RET		3705-0435*	OCCC (matched lung metastasis)	No	NA	NA	NA	NA	NA	No	12
	JAK3				SMARCA4		3705-0438	Grade 2 endometrioid adenocarcinoma of the endometrium	Yes	Nonsense	chr1:27105550	p.Arg1504Ter	c.4510C>T	0.30444	Yes	1
	KIT				TP53		3705-0453	OCCC	No	NA	NA	NA	NA	NA	No	NA
	KRAS						3705-0459	OCCC	Yes	Frameshift deletion	chr1:27023730	p.(Ser280fs)	c.837_856delCTCCGCGGCCGGCGGGGGAA	0.05508	Yes	0
	MAP2K1/2						3705-0460	Grade 2 endometrioid adenocarcinoma of the ovary	Yes	Missense	chr1:27105553	p.Arg1505Ter	c.4513C>T	0.594595	Yes	1
	NOTCH1						3705-0461	OCCC	No	NA	NA	NA	NA	NA	No	12
							3705-0464	OCCC	Yes	missense_variant	chr1: 27107213	p.Ile2275Ser	c.6824T>G	0.07	Yes	1
	NOTCH2									stop_gained	chr1: 27106597	p.Gln2070Ter	c.6208C>T	0.138793
	NOTCH3						3705-0468	OCCC	No	NA	NA	NA	NA	NA	No	12
	KRAS						3705-0481	Grade 1 endometrioid adenocarcinoma of the ovary	Yes	Frameshift Insertion	chr1:27089753	p.Ala904fs	c.2710dupG	0.187234	Yes	0
	PDGFRA						3705-0482	Grade 2 endometrioid adenocarcinoma of the ovary	No	NA	NA	NA	NA	NA	No	12
	PIK3CA						3705-0497	OCCC	No	NA	NA	NA	NA	NA	No	12
	PTEN						3705-0514	OCCC	No	NA	NA	NA	NA	NA	No	12
	RET						3705-0529	Grade 2 endometrioid adenocarcinoma of the ovary	No	NA	NA	NA	NA	NA	No	12
	ROS1						3705-0540	OCCC	Yes	Frameshift	chr1:27092771	p.Gln932fs	c.2793_2794dupAC	0.349481	Yes	1
	SMADA4						3705-0541	Grade 1 endometrioid adenocarcinoma of the ovary	Yes	stop-gained	chr1:27056286	p.Gln428Ter	c.1282C>T	0.159043	NA	NA
	TCF7L2						3705-0544	OCCC	No	NA	NA	NA	NA	NA	No	12
							3705-0545	OCCC	Yes	Frameshift	chr1:27023848	p.Gly319fs	c.955_962delGGGCCCCA		Yes	0
	TP53										chr1:27097710	p.Leu1100fs	c.3300delC	0.136646
	UGT1A1						3705-0548	Grade 3 endometrioid adenocarcinoma of the endometrium (G2 in sample)	No	NA	NA	NA	NA	NA	No	12
	VH1						3705-0553	De-Differentiated endometrioid carcinoma of the endometrium	No	NA	NA	NA	NA	NA	No	9
							3705-0558	OCCC	No	NA	NA	NA	NA	NA	No	8
							3705-0559	OCCC	No	NA	NA	NA	NA	NA	No	NA
							3705-0625	OCCC	Yes	Frame_Shift_Del	chr1:27023377	p.Ala162fs	c.484_493delGCCGCCGCCG	0.28	Yes	0
										Nonsense	chr1:27106861	p.Arg1941Ter	c.5821C>T	0.35
							3705-0635	OCCC	Yes	Frameshift Insertion	chr1:27106342	p.Ser1768fs	c.5304dupC	0.74	Yes	0
							3705-0646	OCCC	Yes	Frameshift deletion	chr1:27105816	p.Asp1593fs	c.4777delG	0.7	Yes	0
							3705-0669	OCCC	Yes	Nonsense	chr1:27057988	p.Gln566Ter	c.1696C>T	0.42	Yes	2
							3705-0673	OCCC	No	NA	NA	NA	NA	NA	No	8
							3705-0713	OCCC	Yes	Nonsense	chr1:27059183	p.(Ser607Ter)	c.1820C>G	0.57946	Yes	0
							3705-0719	OCCC	Yes	Nonsense	chr1:27100312	p.(Gln1342Ter)	c.4024C>T	0.05846	Yes	20
							3705-0720	OCCC	Yes	Nonsense	chr1:27057972	p.(Tyr560Ter)	c.1680C>G	0.64045	Yes	0

## Sheet: Supplementary Table 3
Supplementary Table S3: Differential Gene Expression in OCCC
A) Low vs high risk patients											B)	ARID1A mutant vs wild-type cases
	gene	logFC	AveExpr	t	P.Value	adj.P.Val	B					gene	logFC	AveExpr	t	P.Value	adj.P.Val	B
	CD24	-1.31627	14.4315	-2.79939	0.00807677	0.442683	-2.48619					CXCL14	-1.46224	12.0455	-2.38405	0.0219327	0.335947	-3.34709
	HLA-DRB3	-1.03792	12.8261	-2.63258	0.0122773	0.497911	-2.82462					SERPING1	-1.11499	12.6911	-2.99922	0.00462914	0.335947	-2.41823
	THBS1	1.00142	11.7939	2.2298	0.0318922	0.582853	-3.58369					CCL20	1.18048	8.74172	3.58052	0.000914587	0.335947	-1.44603
	C1S	1.08218	10.8677	2.81692	0.0077233	0.442683	-2.44987					TREM1	1.45328	7.09929	2.72864	0.00938787	0.335947	-2.84205
	FOS	1.19841	13.166	2.33043	0.0253254	0.528715	-3.40233					APP	-0.999925	12.8055	-2.11083	0.041055	0.347512	-3.71483
	TAPBP	-0.872362	12.1194	-3.49668	0.00123945	0.226199	-0.948976					HLA-A	-0.939608	12.7334	-2.21966	0.032147	0.347512	-3.57212
	BCL2	-0.750103	9.32987	-2.7028	0.0103091	0.442683	-2.68373					ISG15	-0.831289	9.70818	-2.56851	0.0140323	0.335947	-3.08201
	CD44	-0.737679	12.5735	-2.39059	0.0220071	0.528715	-3.29116					STAT1	-0.808371	11.077	-3.47239	0.00124829	0.335947	-1.63204
	TNFSF15	-0.737381	7.98889	-2.8351	0.00737205	0.442683	-2.41207					MAP3K5	-0.788312	10.8526	-2.84087	0.00703043	0.335947	-2.6689
	F12	-0.679809	6.9681	-3.18802	0.00290623	0.392151	-1.65124					TNFSF10	-0.777047	10.4639	-2.45649	0.0184439	0.335947	-3.2445
	CD8B	-0.664569	7.24721	-2.37771	0.0226827	0.528715	-3.31514					EGR1	-0.775111	10.6379	-2.40094	0.0210699	0.335947	-3.32335
	PSMB10	-0.659138	9.71868	-3.81316	0.000501615	0.126405	-0.200343					CD164	-0.768986	11.8663	-2.49823	0.0166706	0.335947	-3.18449
	MNX1	-0.634492	7.49288	-2.53474	0.0155996	0.528715	-3.01689					MX1	-0.7653	10.6183	-3.18836	0.00277055	0.335947	-2.11006
	TNFSF13	-0.629518	9.07217	-2.31671	0.0261423	0.530108	-3.42738					SMAD3	-0.758579	10.6155	-2.74665	0.00896585	0.335947	-2.81453
	MICB	-0.618472	8.49557	-2.42655	0.020217	0.528715	-3.22378					BST2	-0.751792	10.9526	-2.38947	0.0216524	0.335947	-3.33948
	TRAF2	-0.614915	9.37437	-3.92586	0.000361134	0.126405	0.071997					FYN	-0.737574	9.46164	-2.36856	0.0227518	0.335947	-3.36876
	CEACAM1	-0.573156	8.28391	-2.06671	0.0457904	0.68489	-3.86497					MAPK3	-0.704121	9.80144	-2.04506	0.0474348	0.347653	-3.79853
	KLRC2	-0.543795	6.8672	-2.36904	0.0231479	0.528715	-3.33122					IFI35	-0.701492	8.80225	-2.54856	0.0147394	0.335947	-3.11128
	FADD	-0.521591	8.58715	-3.0306	0.00442934	0.404177	-1.99671					IFIT1	-0.682901	8.61465	-2.91433	0.00579966	0.335947	-2.5535
	CCR7	-0.517111	6.6923	-2.52195	0.0160901	0.528715	-3.04167					CKLF	-0.670286	9.2124	-2.20349	0.0333517	0.347512	-3.59366
	PSMD7	-0.459603	11.3103	-2.33002	0.0253494	0.528715	-3.40307					LAMP1	-0.650099	12.6408	-2.30448	0.0264414	0.335947	-3.45739
	IKBKE	-0.457084	8.91338	-2.74798	0.00920183	0.442683	-2.59186					PVR	-0.624219	10.4318	-2.08414	0.0435468	0.347512	-3.74903
	TAP2	-0.423605	9.69952	-2.21252	0.0331615	0.582853	-3.61424					ATF2	-0.619223	9.44546	-2.31522	0.0257882	0.335947	-3.44266
	ATG16L1	-0.344632	9.01338	-2.11415	0.0412818	0.669682	-3.78481					HLA-E	-0.607406	12.2616	-2.22043	0.0320906	0.347512	-3.57109
	CDH5	0.317822	8.71798	2.24997	0.0304658	0.582853	-3.54781					ATF1	-0.597238	8.50966	-2.08976	0.0430119	0.347512	-3.74186
	ICAM2	0.416411	8.36213	2.35122	0.0241309	0.528715	-3.36414					LAMP2	-0.591804	11.2281	-2.59908	0.0130087	0.335947	-3.03687
	NFATC1	0.433143	8.1687	2.49593	0.0171317	0.528715	-3.09181					MAPK8	-0.584062	9.06121	-2.14419	0.0381176	0.347512	-3.67164
	PDCD1LG2	0.458341	5.92593	2.38084	0.0225167	0.528715	-3.30932					RUNX1	-0.546837	9.25269	-2.29354	0.0271228	0.335947	-3.47236
	TLR2	0.458723	9.10133	2.14318	0.0387199	0.642398	-3.73508					IFI16	-0.534578	10.0409	-2.5876	0.0133849	0.335947	-3.05386
	CLEC4C	0.473584	5.46339	2.45069	0.0190901	0.528715	-3.17814					TFRC	-0.531903	10.7121	-2.18531	0.0347528	0.347512	-3.61772
	SERPINB2	0.482389	5.75196	2.10206	0.0423917	0.672737	-3.80537					SMAD2	-0.506681	10.1921	-2.29307	0.0271519	0.335947	-3.47299
	NLRP3	0.486411	7.29748	2.61049	0.0129646	0.498115	-2.86845					CREB1	-0.487358	10.169	-2.55119	0.0146443	0.335947	-3.10742
	CR2	0.519596	6.52129	2.44325	0.0194312	0.528715	-3.19224					EWSR1	-0.473516	10.8267	-2.48762	0.0171063	0.335947	-3.19982
	IL11	0.525381	7.14824	2.23693	0.0313812	0.582853	-3.57103					JAK1	-0.429967	10.7118	-2.51582	0.0159708	0.335947	-3.15901
	THBD	0.541646	9.05092	2.36699	0.0232591	0.528715	-3.33502					STAT2	-0.420995	10.8945	-2.34677	0.0239509	0.335947	-3.39908
	SLC11A1	0.546096	9.07213	2.02657	0.0499367	0.68489	-3.93169					BCL10	-0.39702	10.536	-2.977	0.00491208	0.335947	-2.45384
	IL3RA	0.558455	6.76933	2.85277	0.00704511	0.442683	-2.37521					GTF3C1	-0.358396	10.6375	-2.08158	0.0437926	0.347512	-3.75229
	CMA1	0.566023	6.00521	2.04965	0.0475138	0.68489	-3.89345					TANK	-0.318716	10.4462	-2.0986	0.0421815	0.347512	-3.73055
	PDGFRB	0.601923	10.02	2.2017	0.0339798	0.582853	-3.6333					TBK1	-0.315722	9.05347	-2.2983	0.0268241	0.335947	-3.46584
	EGR2	0.610604	8.31457	2.81432	0.00777485	0.442683	-2.45527					CFP	0.379775	7.53335	2.0865	0.0433212	0.347512	-3.74602
	NFATC2	0.613183	9.07	2.74702	0.00922429	0.442683	-2.59384					CSF1	0.381163	8.51291	2.79331	0.00795277	0.335947	-2.74275
	CFD	0.637271	8.37013	2.22501	0.03224	0.582853	-3.59218					CD28	0.392916	6.60261	2.30913	0.0261568	0.335947	-3.45101
	TNFSF14	0.666457	7.19124	2.3382	0.0248729	0.528715	-3.38808					IL1RL2	0.394103	6.75728	2.43277	0.0195265	0.335947	-3.27831
	S100A12	0.747333	7.62674	2.1971	0.0343324	0.582853	-3.64137					IL9	0.394984	6.03605	2.05946	0.0459684	0.347653	-3.78038
	VCAM1	0.749275	8.73728	3.11537	0.00353436	0.392151	-1.81184					TREM2	0.412337	7.30601	2.19969	0.0336398	0.347512	-3.59869
	EGR1	0.800585	10.7017	2.36672	0.0232737	0.528715	-3.33551					CR1	0.429985	9.46855	2.29559	0.0269936	0.335947	-3.46955
	CCL2	0.814496	9.02979	2.71537	0.0099894	0.442683	-2.65828					GAGE1	0.431763	7.91465	2.12182	0.0400666	0.347512	-3.70066
	COLEC12	0.865208	7.45363	3.8011	0.000519472	0.126405	-0.229328					LILRA1	0.437235	6.86726	2.22268	0.0319266	0.347512	-3.56809
	CXCL2	0.874435	9.85455	2.05232	0.0472401	0.68489	-3.889					MS4A2	0.44403	6.88711	2.11814	0.0403955	0.347512	-3.70542
	CCL14	0.950418	8.60928	3.0922	0.00376035	0.392151	-1.86265					ATM	0.455498	7.45697	2.12471	0.0398093	0.347512	-3.69691
	CHUK	-0.373172	9.68349	-2.01947	0.0507027	0.68489	-3.94338					ATG12	0.458552	7.09238	2.11116	0.0410251	0.347512	-3.71441
	PPARG	0.387778	8.36393	2.01332	0.0513753	0.68489	-3.9535					OSM	0.462855	7.24438	2.44995	0.018737	0.335947	-3.25385
	TNFRSF18	-0.735059	8.26094	-1.99891	0.0529805	0.68489	-3.97707					CD1C	0.476036	7.1108	2.1233	0.0399344	0.347512	-3.69874
	ETS1	0.389094	10.0819	1.99477	0.0534497	0.68489	-3.98382					IL12RB1	0.477975	7.43266	2.26928	0.0286888	0.342611	-3.50536
	CXCR4	-0.711854	11.4368	-1.99232	0.0537289	0.68489	-3.98781					IL24	0.478216	7.02355	2.17077	0.0359112	0.347512	-3.63687
	ISG20	-0.519643	9.04635	-1.9893	0.0540758	0.68489	-3.99273					LILRA4	0.489494	6.08166	2.53625	0.015192	0.335947	-3.12927
	TRAF3	-0.3255	9.39413	-1.98845	0.0541728	0.68489	-3.99411					IL17A	0.492233	4.88145	2.11107	0.0410335	0.347512	-3.71452
	CASP8	-0.288752	10.0466	-1.98432	0.05465	0.68489	-4.00081					TXK	0.494586	6.29726	3.12891	0.00326091	0.335947	-2.20789
	LRP1	0.544339	10.5583	1.97829	0.0553541	0.68489	-4.0106					CCL15	0.496866	6.88783	2.27372	0.0283965	0.342611	-3.49934
	CXCL11	-0.574089	7.78453	-1.95292	0.0584003	0.700972	-4.05146					CCL16	0.497941	7.48624	2.03133	0.0488705	0.347653	-3.81576
	THY1	0.657245	9.80996	1.9515	0.0585743	0.700972	-4.05373					MNX1	0.506475	7.56408	2.04246	0.0477037	0.347653	-3.8018
	TNFRSF13C	-0.396508	7.65917	-1.92194	0.0623149	0.704513	-4.10078					CSF2	0.508754	6.0539	2.60741	0.012742	0.335947	-3.02452
	IL34	0.467411	6.6559	1.91845	0.0627706	0.704513	-4.10631					CLU	0.513928	7.14535	2.32145	0.0254155	0.335947	-3.43408
	IL2RB	-0.395073	7.58425	-1.90628	0.0643794	0.704513	-4.12549					IGLL1	0.514955	6.7377	2.58186	0.0135768	0.335947	-3.06234
	HLA-C	-0.739077	12.637	-1.89133	0.0664034	0.704513	-4.14891					CCL3L1	0.518468	8.76741	2.02712	0.0493183	0.347653	-3.82102
	C3	1.04581	10.5032	1.88811	0.0668463	0.704513	-4.15393					PRG2	0.521905	7.2734	2.13936	0.0385313	0.347512	-3.67792
	JAM3	0.382841	9.47478	1.88255	0.0676184	0.704513	-4.1626					GZMM	0.52337	6.8575	2.10949	0.0411776	0.347512	-3.71656
	IL17B	0.395909	5.90159	1.8806	0.0678906	0.704513	-4.16564					C8A	0.524755	6.91305	2.08067	0.0438808	0.347512	-3.75346
	HSD11B1	0.575491	6.90936	1.8719	0.0691163	0.704513	-4.17913					PTGDR2	0.5298	7.05355	2.13713	0.0387232	0.347512	-3.68082
	PPBP	0.626077	6.55433	1.86876	0.0695633	0.704513	-4.18399					IL4	0.541942	7.0637	2.53762	0.0151408	0.335947	-3.12727
	CD36	0.472144	8.98359	1.86776	0.0697063	0.704513	-4.18554					MAGEA1	0.546595	6.48872	2.54053	0.0150331	0.335947	-3.12302
	SYT17	-0.359659	7.47481	-1.86542	0.0700416	0.704513	-4.18916					CARD9	0.551479	7.59025	2.95474	0.0052116	0.335947	-2.48936
	GZMM	-0.499751	6.84187	-1.86144	0.0706153	0.704513	-4.1953					PAX5	0.551525	7.13406	2.10664	0.0414383	0.347512	-3.72023
	TCF7	-0.574408	8.74722	-1.85143	0.0720764	0.704513	-4.21071					BST1	0.565337	8.82959	2.26313	0.0290984	0.342611	-3.51369
	CD74	-0.734375	13.0091	-1.84936	0.0723815	0.704513	-4.21388					C5	0.565597	7.65559	2.305	0.0264094	0.335947	-3.45667
	IRF5	-0.372817	7.39242	-1.83475	0.0745669	0.71332	-4.23622					MST1R	0.568195	7.81057	2.2354	0.0310121	0.347512	-3.55106
	LTBR	-0.495616	10.7662	-1.82951	0.075365	0.71332	-4.2442					IL3	0.570692	6.81335	2.43043	0.0196367	0.335947	-3.28165
	CASP3	-0.320667	9.59086	-1.82123	0.0766395	0.71332	-4.25676					IL2	0.572213	6.99668	2.29543	0.0270037	0.335947	-3.46977
	PECAM1	0.785338	9.55513	1.81492	0.0776232	0.71332	-4.26631					MAGEA4	0.579675	6.1959	2.39241	0.0215017	0.335947	-3.33536
	HLA-DPB1	0.458935	10.9601	1.80625	0.0789924	0.71332	-4.27938					FUT5	0.582488	7.26913	2.69985	0.010101	0.335947	-2.88584
	C1QBP	-0.509212	11.0339	-1.79896	0.0801605	0.71332	-4.29034					CD160	0.587956	7.0683	2.15732	0.0370138	0.347512	-3.65451
	HLA-DOB	-0.360901	7.68244	-1.7918	0.0813211	0.71332	-4.30106					MAGEC1	0.590399	6.93075	2.49358	0.0168601	0.335947	-3.19121
	ULBP2	-0.526879	7.61907	-1.79108	0.0814383	0.71332	-4.30213					KIR3DL1	0.591364	7.09665	2.58465	0.0134832	0.335947	-3.05822
	CD79B	-0.361917	7.7952	-1.78716	0.0820806	0.71332	-4.30799					IL26	0.601798	7.21394	2.44303	0.0190515	0.335947	-3.26372
	KIR_Inhibiting_Subgroup_2	0.533674	5.66566	1.77643	0.08386	0.720209	-4.32395					TPTE	0.604649	7.48836	2.19548	0.0339626	0.347512	-3.60427
	NFATC4	0.331981	9.33124	1.7701	0.0849242	0.720868	-4.33333					SH2D1B	0.60711	7.12321	2.06045	0.0458691	0.347653	-3.77913
	BIRC5	-0.475698	8.6178	-1.68805	0.0997872	0.783156	-4.45241					LTK	0.629796	7.58995	2.18496	0.0347809	0.347512	-3.61819
	LAIR2	-0.460379	8.29945	-1.6808	0.1012	0.783156	-4.46271					MAGEB2	0.664191	7.20264	2.32268	0.0253425	0.335947	-3.43238
	CDK1	-0.549328	8.39103	-1.67758	0.101832	0.783156	-4.46727					NEFL	0.665952	7.03807	2.55617	0.0144661	0.335947	-3.10013
	IFNA17	-0.644663	7.83428	-1.67398	0.102542	0.783156	-4.47236					CTAGE1	0.675351	7.25288	2.52974	0.0154362	0.335947	-3.13876
	BST1	0.458709	8.81912	1.67307	0.102723	0.783156	-4.47365					IL1A	0.675767	7.03187	2.87476	0.00643509	0.335947	-2.61586
	KLRG1	0.322996	6.40956	1.6717	0.102994	0.783156	-4.47557					IL22	0.679692	6.77845	2.4951	0.0167981	0.335947	-3.18902
	HLA-DMA	-0.383938	10.2607	-1.66764	0.103804	0.783156	-4.4813					CD70	0.691131	7.08483	2.95502	0.00520781	0.335947	-2.48892
	IL12RB1	-0.390873	7.42785	-1.66623	0.104087	0.783156	-4.48329					TNFRSF10C	0.705777	8.85854	2.07663	0.044272	0.347512	-3.7586
	SYK	-0.710308	8.51835	-1.65516	0.106324	0.783156	-4.49882					SSX4	0.719769	6.87874	2.08302	0.0436547	0.347512	-3.75047
	SAA1	-0.826283	10.4614	-1.65389	0.106584	0.783156	-4.5006					CEACAM8	0.722693	6.62763	3.00552	0.00455181	0.335947	-2.40812
	NFKB2	-0.370084	10.0956	-1.65138	0.107097	0.783156	-4.5041					CD207	0.750612	7.25876	3.13294	0.00322524	0.335947	-2.20128
	F2RL1	-0.371079	9.24057	-1.64852	0.107685	0.783156	-4.50809					CXCL5	0.850483	7.30955	2.89273	0.00613897	0.335947	-2.58761
	TICAM1	-0.28993	8.78347	-1.64036	0.109378	0.783156	-4.51944					TNFRSF18	0.909254	8.30912	2.61772	0.0124188	0.335947	-3.00919
	IRF1	-0.552563	7.75282	-1.63808	0.109856	0.783156	-4.52261					IL13	0.459904	7.3099	2.01949	0.050139	0.347653	-3.83054
	CEBPB	0.683078	11.7443	1.63512	0.110479	0.783156	-4.52672					SELPLG	0.302226	7.37149	2.01013	0.0511619	0.347653	-3.84218
	MAP2K2	-0.350585	11.4889	-1.63293	0.110939	0.783156	-4.52974					POU2AF1	0.59097	6.90869	2.00969	0.05121	0.347653	-3.84272
	SELE	0.39616	6.70074	1.6189	0.113936	0.783156	-4.54908					CCL25	0.461525	7.07076	2.00163	0.0521064	0.347653	-3.85271
	STAT5B	0.366071	9.61558	1.61614	0.114534	0.783156	-4.55287					AIRE	0.493021	7.19219	1.9997	0.0523231	0.347653	-3.8551
	CCL8	0.309687	7.73783	1.61604	0.114554	0.783156	-4.553					CD40LG	0.429321	7.33051	1.9887	0.0535719	0.347653	-3.86867
	HCK	0.298318	8.55948	1.61185	0.115466	0.783156	-4.55874					C8G	0.501914	6.99618	1.98802	0.0536508	0.347653	-3.86951
	NT5E	-0.546671	10.2317	-1.61052	0.115756	0.783156	-4.56055					IL22RA1	0.472007	7.23066	1.98653	0.053822	0.347653	-3.87135
	TFEB	-0.246096	8.53409	-1.60486	0.117	0.783156	-4.56828					IFNG	0.522688	7.39932	1.9764	0.0549997	0.347653	-3.88378
	TXNIP	-0.661332	13.7127	-1.60033	0.118004	0.783156	-4.57445					CTSH	-0.843082	9.80677	-1.97639	0.0550011	0.347653	-3.88379
	GZMB	-0.388517	7.98156	-1.59766	0.118598	0.783156	-4.57807					LY96	-0.519165	8.50402	-1.97052	0.0556942	0.347653	-3.89098
	ICOSLG	-0.431349	8.15861	-1.58883	0.120582	0.783156	-4.59004					TAP2	-0.350646	9.70673	-1.96962	0.0558001	0.347653	-3.89207
	C9	-0.395226	7.0575	-1.58263	0.12199	0.783156	-4.5984					IFI27	-0.903754	11.3143	-1.96635	0.0561901	0.347653	-3.89607
	CD163	0.431119	9.81001	1.57057	0.124768	0.783156	-4.61458					CXCR2	0.504883	7.58099	1.96621	0.0562077	0.347653	-3.89625
	AXL	0.349199	9.29003	1.55332	0.128832	0.783156	-4.63755					OAS3	-0.353037	9.04523	-1.96355	0.0565261	0.347653	-3.89949
	ATM	-0.363319	7.43638	-1.54926	0.129804	0.783156	-4.64293					CARD11	0.6332	7.40644	1.96048	0.0568963	0.347653	-3.90323
	PLAU	0.375323	9.30228	1.54668	0.130425	0.783156	-4.64634					CCL1	0.55001	6.51044	1.94784	0.0584416	0.347653	-3.91859
	IL10	0.413284	6.83666	1.53514	0.133229	0.783156	-4.66152					CCR3	0.54476	6.92761	1.94262	0.0590909	0.347653	-3.92491
	MAP3K5	0.485399	10.8983	1.53491	0.133286	0.783156	-4.66182					ICAM4	0.45845	7.49074	1.94104	0.0592879	0.347653	-3.92681
	TNFSF4	0.342075	8.01027	1.53236	0.133913	0.783156	-4.66517					PMCH	0.491158	7.21283	1.94088	0.0593087	0.347653	-3.92702
	IL12A	0.339001	6.00636	1.50996	0.139521	0.783156	-4.69432					TLR10	0.483639	7.51203	1.92931	0.0607727	0.347653	-3.94096
	MIF	-0.921961	13.216	-1.4933	0.143812	0.783156	-4.71576					C6	0.514996	7.71504	1.9254	0.0612748	0.347653	-3.94566
	SPA17	-0.345955	9.44431	-1.48408	0.146231	0.783156	-4.72753					CCL26	0.434971	7.08019	1.92431	0.0614162	0.347653	-3.94698
	CXCL9	-0.663524	8.37554	-1.47701	0.148108	0.783156	-4.73652					GZMH	0.344903	7.23399	1.92165	0.0617595	0.347653	-3.95016
	ICAM3	-0.249667	8.53339	-1.47172	0.149524	0.783156	-4.74321					LY9	0.418534	7.53974	1.92017	0.0619525	0.347653	-3.95194
	IL27	-0.408682	6.3944	-1.46491	0.151364	0.783156	-4.7518					FCGR2B	0.382772	8.68147	1.91504	0.0626228	0.347653	-3.95808
	IFNA7	-0.519895	8.8401	-1.45941	0.152864	0.783156	-4.75872					CTCFL	0.501422	7.08371	1.91116	0.0631338	0.347653	-3.96272
	C2	0.281551	8.9691	1.45909	0.152951	0.783156	-4.75912					FN1	-1.02479	12.1216	-1.90396	0.064091	0.347653	-3.9713
	IL12B	-0.359537	7.25389	-1.45548	0.153944	0.783156	-4.76365					C4BPA	0.632541	7.6214	1.89867	0.0648034	0.347653	-3.9776
	FEZ1	0.290622	9.02204	1.45351	0.154484	0.783156	-4.76611					CD276	-0.428026	10.9882	-1.89713	0.0650119	0.347653	-3.97943
	IRF3	-0.362683	9.10733	-1.44957	0.155577	0.783156	-4.77104					CD19	0.272748	7.48324	1.88192	0.0671014	0.347653	-3.99743
	ATG12	-0.344473	7.07154	-1.44819	0.155958	0.783156	-4.77275					BMI1	-0.390171	8.55731	-1.88151	0.0671587	0.347653	-3.99791
	FCER1A	0.478255	6.46067	1.44642	0.156452	0.783156	-4.77496					NCR1	0.347876	6.68842	1.87862	0.0675631	0.347653	-4.00132
	CD9	-0.823099	11.5907	-1.44611	0.156539	0.783156	-4.77535					IL1RAPL2	0.464499	7.77892	1.8712	0.0686086	0.347653	-4.01005
	CD34	0.243352	8.21537	1.44487	0.156883	0.783156	-4.77688					AKT3	-0.428165	10.3521	-1.86359	0.0696959	0.347653	-4.01897
	TRAF6	-0.21129	9.16803	-1.44394	0.157145	0.783156	-4.77805					CXCL3	0.517015	8.26496	1.86191	0.0699382	0.347653	-4.02094
	LTB	-0.425981	8.21501	-1.44354	0.157257	0.783156	-4.77855					MAPKAPK2	-0.572487	9.49245	-1.86179	0.0699553	0.347653	-4.02108
	ITGAL	-0.255684	8.30469	-1.44303	0.157399	0.783156	-4.77918					TNFRSF17	0.416209	7.33327	1.86081	0.0700968	0.347653	-4.02222
	IRAK4	-0.23241	9.08205	-1.43319	0.160175	0.783156	-4.79137					CCL3	0.454941	9.00222	1.86013	0.0701955	0.347653	-4.02302
	MCAM	0.608983	8.70535	1.42919	0.161312	0.783156	-4.7963					MEFV	0.389585	7.09736	1.85824	0.0704699	0.347653	-4.02524
	MRC1	0.622679	7.97127	1.42829	0.16157	0.783156	-4.79741					CXCL6	0.476021	7.27023	1.85688	0.0706667	0.347653	-4.02682
	PSMB8	-0.531645	9.99047	-1.4281	0.161623	0.783156	-4.79764					DPP4	-1.03025	8.23009	-1.85505	0.0709348	0.347653	-4.02896
	TNFRSF13B	0.348298	5.48957	1.4247	0.162597	0.783156	-4.80182					EP300	-0.526	10.7779	-1.85149	0.0714552	0.347653	-4.0331
	ITGAX	0.291256	8.336	1.42123	0.163597	0.783156	-4.80608					CD209	0.349308	7.94496	1.85071	0.0715703	0.347653	-4.03402
	CD47	-0.53164	11.7098	-1.42061	0.163776	0.783156	-4.80685					IL15	0.289372	8.16352	1.84785	0.0719915	0.347653	-4.03734
	IFNL2	-0.456902	7.50778	-1.41973	0.16403	0.783156	-4.80792					IRF3	-0.41968	9.10444	-1.84502	0.072412	0.347653	-4.04064
	MAP3K7	0.270354	9.89774	1.41458	0.165525	0.783156	-4.81422					SPN	0.383565	6.9176	1.84242	0.0727994	0.347653	-4.04366
	CLEC6A	-0.362215	6.97409	-1.40915	0.167113	0.783156	-4.82084					RPS6	-0.608538	15.6677	-1.83869	0.0733573	0.347653	-4.04798
	CCL3L1	0.387724	8.74802	1.40599	0.168044	0.783156	-4.82468					CD59	-0.452767	12.4492	-1.83127	0.0744803	0.347653	-4.05657
	LILRB3	0.310533	6.88579	1.40442	0.168506	0.783156	-4.82659					MAP2K1	-0.290972	9.99859	-1.83	0.0746731	0.347653	-4.05803
	IL13RA2	0.529771	7.38168	1.40252	0.16907	0.783156	-4.8289					CDH1	-0.854339	12.7623	-1.82795	0.0749863	0.347653	-4.06039
	CCL21	0.60741	8.47422	1.39964	0.169923	0.783156	-4.83238					EOMES	0.359576	6.47544	1.82521	0.075407	0.347653	-4.06355
	CYFIP2	0.300999	9.26724	1.39895	0.17013	0.783156	-4.83322					SLAMF1	0.420699	6.17027	1.82094	0.0760653	0.347653	-4.06846
	CD8A	-0.349766	7.62439	-1.39616	0.17096	0.783156	-4.83658					TNFRSF12A	-0.432359	8.83863	-1.8146	0.0770529	0.347653	-4.07574
	TNFSF18	0.360383	5.10985	1.39611	0.170976	0.783156	-4.83664					IRF8	0.264578	7.77334	1.8112	0.0775886	0.347653	-4.07964
	SSX1	-0.436144	7.1529	-1.39218	0.172152	0.783156	-4.84138					LILRB3	0.373982	6.93082	1.80999	0.0777781	0.347653	-4.08102
	EPCAM	-0.560756	12.0669	-1.3909	0.172537	0.783156	-4.84292					ITCH	-0.434973	10.7945	-1.80805	0.0780859	0.347653	-4.08324
	BAGE	-0.333989	8.54475	-1.38943	0.172981	0.783156	-4.84469					XCR1	0.442955	7.15048	1.80327	0.0788464	0.347653	-4.0887
	CCR6	-0.289743	7.38539	-1.38813	0.173374	0.783156	-4.84625					CD3G	0.424913	6.61505	1.79779	0.0797256	0.347653	-4.09494
	ATG10	-0.227174	8.47439	-1.38142	0.175409	0.783156	-4.85429					CYLD	-0.244823	10.2323	-1.79517	0.0801479	0.347653	-4.09792
	LY86	0.461948	8.23164	1.37903	0.176139	0.783156	-4.85714					CAMP	0.460912	6.85588	1.79473	0.0802192	0.347653	-4.09842
	MASP2	-0.269824	7.35916	-1.37806	0.176436	0.783156	-4.8583					TNFSF8	0.254062	7.22066	1.79037	0.0809286	0.347653	-4.10337
	CD63	-0.416685	14.2556	-1.37465	0.177482	0.783156	-4.86236					MASP2	0.326861	7.32472	1.78738	0.0814187	0.347653	-4.10676
	C1R	0.828992	11.4556	1.37023	0.178848	0.783156	-4.86762					PRM1	0.383179	6.73976	1.78346	0.082063	0.347653	-4.11119
	SIGLEC1	0.23249	9.33681	1.36846	0.179395	0.783156	-4.86972					GPI	-0.518075	11.3701	-1.78218	0.0822757	0.347653	-4.11265
	MAP2K4	-0.251704	9.44412	-1.36704	0.179835	0.783156	-4.8714					ITGB1	-0.505494	13.2526	-1.78144	0.0823983	0.347653	-4.11348
	CCL18	0.542918	8.97056	1.36326	0.181013	0.783156	-4.87587					MIF	-0.997464	13.228	-1.77666	0.0831941	0.347653	-4.11888
	AKT3	0.317197	10.4224	1.36266	0.1812	0.783156	-4.87658					IL27	0.45325	6.37891	1.77429	0.0835896	0.347653	-4.12154
	CD274	-0.294811	7.10966	-1.36053	0.181868	0.783156	-4.87909					IL13RA1	-0.393621	11.1574	-1.77426	0.0835957	0.347653	-4.12158
	IL21	-0.422645	7.19594	-1.36036	0.181919	0.783156	-4.87929					FOS	-0.872935	13.1196	-1.77129	0.0840953	0.347653	-4.12492
	MAGEA3	-0.433891	6.89502	-1.3589	0.182379	0.783156	-4.88101					HLA-B	-0.677073	13.1257	-1.76707	0.0848088	0.347653	-4.12966
	GNLY	-0.293947	7.45376	-1.3553	0.183512	0.783413	-4.88525					CTSG	0.455524	7.525	1.76611	0.0849725	0.347653	-4.13074
	CCL3	0.354953	8.9846	1.35005	0.185177	0.785925	-4.89142					UBC	-0.639102	15.0008	-1.76214	0.0856496	0.347653	-4.13518
	TPSAB1	0.489608	9.42796	1.33978	0.188463	0.794081	-4.9034					DOCK9	-0.488376	9.85883	-1.76199	0.085676	0.347653	-4.13536
	FCGR2A	0.264712	9.89127	1.32328	0.193837	0.794081	-4.92249					CXCL1	0.769183	9.48877	1.75596	0.086713	0.347653	-4.14209
	PIK3CD	0.554465	8.11023	1.31882	0.195307	0.794081	-4.9276					MAF	-0.36555	9.67608	-1.75571	0.0867566	0.347653	-4.14237
	TNFRSF17	-0.322941	7.33609	-1.30847	0.198757	0.794081	-4.93943					MAPK14	-0.462328	11.0384	-1.75476	0.0869204	0.347653	-4.14343
	MEF2C	0.717043	8.75308	1.29955	0.201769	0.794081	-4.94956					IGF1R	-0.492864	11.3547	-1.75468	0.0869349	0.347653	-4.14352
	FCER2	0.38071	5.71489	1.29881	0.202022	0.794081	-4.9504					GNLY	0.349844	7.47008	1.75277	0.0872668	0.347653	-4.14565
	TNF	-0.419803	7.85919	-1.29538	0.203189	0.794081	-4.95428					SH2B2	0.425223	8.22993	1.75246	0.08732	0.347653	-4.146
	CRP	-0.667763	7.63038	-1.29194	0.204363	0.794081	-4.95815					KLRC1	0.389804	7.86832	1.74938	0.0878573	0.347653	-4.14943
	IFNL1	-0.305566	8.14376	-1.29002	0.205024	0.794081	-4.96031					SYT17	0.331942	7.53195	1.74879	0.0879611	0.347653	-4.15009
	HLA-B	-0.522682	13.0686	-1.28258	0.207591	0.794081	-4.96865					ETS1	-0.328685	10.0733	-1.74831	0.0880451	0.347653	-4.15062
	IL6ST	0.327861	11.6794	1.27884	0.208891	0.794081	-4.97283					IFNA8	0.455536	7.06973	1.74244	0.0890783	0.347653	-4.15714
	CD200	0.241681	8.41713	1.27781	0.20925	0.794081	-4.97398					TNFRSF1B	-0.406779	8.59089	-1.74092	0.0893481	0.347653	-4.15883
	CD27	-0.323423	7.51563	-1.27483	0.210292	0.794081	-4.9773					IL8	0.73674	9.29016	1.74088	0.0893553	0.347653	-4.15887
	CD55	0.282687	8.52946	1.27443	0.210433	0.794081	-4.97774					TNFRSF8	0.386672	7.56712	1.74082	0.0893658	0.347653	-4.15894
	CD3D	-0.347337	7.48971	-1.26285	0.21452	0.794081	-4.99057					BCL2L1	-0.457895	11.0785	-1.73812	0.0898461	0.347653	-4.16193
	DEFB1	-0.383572	8.31727	-1.25085	0.218816	0.794081	-5.00374					HLA-DOB	0.324935	7.68999	1.7379	0.0898857	0.347653	-4.16218
	TNFRSF11B	-0.378402	8.49842	-1.24992	0.219154	0.794081	-5.00476					CEBPB	-0.676468	11.7907	-1.73389	0.0906035	0.347653	-4.16662
	NOTCH1	-0.252191	8.75732	-1.24753	0.220016	0.794081	-5.00736					IFNA2	0.437167	7.13049	1.7287	0.0915386	0.347653	-4.17234
	CR1	0.25571	9.43839	1.24703	0.220196	0.794081	-5.0079					MAGEA12	0.420874	6.69477	1.72614	0.0920019	0.347653	-4.17516
	ITGA2	-0.699675	7.58937	-1.24671	0.220313	0.794081	-5.00826					PRKCD	-0.602226	8.87877	-1.72437	0.0923242	0.347653	-4.1771
	AICDA	0.304484	5.97961	1.24034	0.222633	0.794081	-5.01518					CCR1	0.246973	7.18648	1.72258	0.0926523	0.347653	-4.17908
	LILRA1	-0.273397	6.86867	-1.2396	0.222904	0.794081	-5.01599					CD99	-0.494751	12.2847	-1.72022	0.0930846	0.347653	-4.18167
	POU2AF1	-0.405775	6.90078	-1.23563	0.224359	0.794081	-5.02028					ITGAM	0.268782	8.12583	1.71914	0.0932824	0.347653	-4.18285
	TBX21	-0.249178	7.41751	-1.23385	0.225014	0.794081	-5.02221					STAT3	-0.494844	13.0847	-1.71881	0.0933425	0.347653	-4.18321
	CCL5	-0.41621	8.9982	-1.23311	0.225288	0.794081	-5.02301					CXCR1	0.368302	7.69956	1.71602	0.093858	0.347799	-4.18628
	TIRAP	-0.197498	8.15262	-1.23172	0.2258	0.794081	-5.02451					MAP4K2	-0.30995	8.04873	-1.71244	0.0945211	0.348487	-4.1902
	SPP1	-0.806592	13.5049	-1.22786	0.227229	0.794081	-5.02866					PECAM1	-0.688293	9.54957	-1.70558	0.0958047	0.351286	-4.19769
	CCR9	-0.35708	6.40127	-1.22537	0.228156	0.794081	-5.03134					PRKCE	0.346459	7.95168	1.70325	0.0962426	0.351286	-4.20023
	C5	0.333064	7.67249	1.2195	0.230349	0.794081	-5.03762					MAGEC2	0.4519	7.39692	1.70065	0.096734	0.351322	-4.20305
	TGFB2	0.548022	8.13586	1.21616	0.231603	0.794081	-5.04119					C1QBP	-0.449468	11.07	-1.69518	0.0977764	0.35335	-4.209
	IFNG	-0.356463	7.36497	-1.21418	0.232346	0.794081	-5.04329					CD247	0.384413	7.36167	1.69182	0.098421	0.353671	-4.21265
	MR1	0.229555	7.85972	1.21228	0.233064	0.794081	-5.04531					IL23R	0.417263	6.99416	1.68835	0.0990895	0.353671	-4.2164
	PDCD1	-0.363198	6.47509	-1.20823	0.2346	0.794081	-5.04961					MAP3K1	-0.556698	9.49597	-1.68717	0.0993185	0.353671	-4.21768
	CXCL12	0.607779	9.19855	1.20801	0.234684	0.794081	-5.04984					BCL6	-0.551495	9.33257	-1.68311	0.100106	0.354478	-4.22205
	LILRB1	0.350338	8.13232	1.20295	0.236613	0.794081	-5.05519					CCL18	-0.630691	8.87235	-1.68101	0.100516	0.354478	-4.22432
	CCL24	-0.255945	4.65537	-1.20281	0.236666	0.794081	-5.05533					TLR8	0.347598	7.88528	1.66939	0.102812	0.356716	-4.23681
	STAT6	-0.229707	11.2614	-1.20234	0.236845	0.794081	-5.05583					PDGFC	-0.44023	10.073	-1.66933	0.102824	0.356716	-4.23687
	TPTE	-0.366951	7.49256	-1.20004	0.237727	0.794081	-5.05825					C9	0.380462	7.05956	1.66427	0.103837	0.356716	-4.24229
	MAGEA4	-0.329496	6.21493	-1.19595	0.239299	0.794081	-5.06255					CCL4	0.413408	8.87236	1.66368	0.103954	0.356716	-4.24291
	CD244	0.277471	5.64665	1.19531	0.239546	0.794081	-5.06322					IFNAR2	-0.216122	9.92322	-1.66196	0.104302	0.356716	-4.24475
	SIGIRR	-0.219332	9.20936	-1.19524	0.239574	0.794081	-5.0633					REPS1	-0.610165	9.47411	-1.65901	0.104899	0.356716	-4.2479
	PSMB9	-0.302471	9.59758	-1.19292	0.240469	0.794081	-5.06572					KIR3DL2	0.393152	7.48153	1.65622	0.105466	0.356716	-4.25087
	TIGIT	-0.321004	7.76804	-1.18934	0.241857	0.794081	-5.06947					CSF3	0.340405	6.58879	1.65412	0.105892	0.356716	-4.2531
	CD96	0.332366	6.45675	1.18907	0.241964	0.794081	-5.06975					PSMD7	-0.312418	11.3277	-1.65191	0.106345	0.356716	-4.25545
	TNFRSF14	-0.311924	9.40549	-1.18852	0.242177	0.794081	-5.07033					CD274	0.327773	7.09961	1.6479	0.107169	0.356716	-4.2597
	SPINK5	-0.386618	7.70586	-1.18225	0.244625	0.794081	-5.07685					AMBP	0.501958	7.43162	1.64725	0.107304	0.356716	-4.26039
	IL32	-0.532223	9.20621	-1.1818	0.244802	0.794081	-5.07732					CCR9	0.441428	6.40188	1.64673	0.107411	0.356716	-4.26094
	SH2D1B	-0.385461	7.07384	-1.1782	0.246217	0.794081	-5.08105					IFNA17	0.585625	7.83737	1.64417	0.107942	0.356716	-4.26366
	CCL20	-0.421872	8.62759	-1.17818	0.246223	0.794081	-5.08107					SLAMF6	0.291783	6.91479	1.64393	0.107992	0.356716	-4.26391
	CCR2	-0.302428	7.5846	-1.17711	0.246644	0.794081	-5.08218					RAG1	0.41116	7.15284	1.63613	0.109619	0.358937	-4.27214
	GZMA	-0.295912	7.71525	-1.17581	0.247159	0.794081	-5.08353					ITGA5	-0.654898	9.64247	-1.63537	0.10978	0.358937	-4.27294
	IRGM	-0.372504	6.65231	-1.17377	0.247965	0.794081	-5.08563					CHIT1	-0.495185	8.03013	-1.63366	0.11014	0.358937	-4.27474
	CTAG1B	-0.266433	6.84389	-1.16842	0.250086	0.794081	-5.09113					IFNA1	0.426905	6.44635	1.62789	0.111363	0.359967	-4.2808
	MUC1	-0.737101	11.7899	-1.16582	0.251123	0.794081	-5.0938					DEFB1	0.53733	8.37055	1.62182	0.112662	0.359967	-4.28717
	FPR2	0.224714	8.103	1.16395	0.251872	0.794081	-5.09572					TAL1	0.337342	7.8959	1.62021	0.113008	0.359967	-4.28885
	SH2D1A	0.327609	6.00575	1.15932	0.25373	0.794081	-5.10045					CCR2	0.375913	7.58252	1.61906	0.113256	0.359967	-4.29005
	CD22	0.420416	8.80378	1.15642	0.254899	0.794081	-5.1034					CD47	-0.565903	11.6572	-1.61398	0.114355	0.359967	-4.29534
	CCR5	-0.259114	6.79454	-1.15628	0.254954	0.794081	-5.10354					PRAME	-0.798054	10.9076	-1.60994	0.115237	0.359967	-4.29954
	IL6	0.637589	7.82624	1.15618	0.254996	0.794081	-5.10365					CLEC6A	0.3776	6.96221	1.60894	0.115458	0.359967	-4.30059
	CFI	-0.434874	11.5189	-1.15439	0.255717	0.794081	-5.10546					IL25	0.362178	6.85886	1.60568	0.116174	0.359967	-4.30397
	CCL11	0.278685	7.24394	1.15225	0.256586	0.794081	-5.10764					IL21	0.461586	7.19672	1.60264	0.116844	0.359967	-4.30712
	ITGA5	0.506215	9.65712	1.15157	0.25686	0.794081	-5.10832					IL5RA	0.333381	6.90807	1.6005	0.11732	0.359967	-4.30934
	BAX	-0.278782	10.799	-1.15125	0.25699	0.794081	-5.10865					CCL17	0.369552	7.17993	1.60008	0.117413	0.359967	-4.30977
	SPN	-0.265097	6.9101	-1.14851	0.258108	0.794081	-5.11143					KIR3DL3	0.414038	6.88775	1.59794	0.117889	0.359967	-4.31198
	CXCL16	-0.318426	9.54661	-1.14842	0.258141	0.794081	-5.11151					PSMB8	-0.559094	10.0106	-1.59783	0.117914	0.359967	-4.3121
	TNFSF11	0.45448	6.42923	1.14383	0.260016	0.794081	-5.11614					CCL5	-0.515987	9.02924	-1.59775	0.117931	0.359967	-4.31217
	ROPN1	-0.298808	7.6637	-1.1438	0.260031	0.794081	-5.11618					ROPN1	0.376622	7.67225	1.59753	0.117981	0.359967	-4.31241
	MAGEB2	-0.370885	7.17794	-1.14076	0.261276	0.794081	-5.11923					RELB	-0.477127	7.95906	-1.5959	0.118345	0.359967	-4.31409
	CD38	-0.264402	7.56931	-1.13717	0.262753	0.794081	-5.12283					KLRK1	0.270729	7.68042	1.58942	0.119801	0.362881	-4.32076
	KIR_Activating_Subgroup_1	0.374094	4.73173	1.13599	0.263243	0.794081	-5.12402					CLEC7A	0.315446	7.7134	1.58719	0.120306	0.362907	-4.32305
	VEGFC	0.2131	8.36836	1.13103	0.265296	0.796981	-5.12897					CD38	0.352961	7.58496	1.57686	0.122667	0.367052	-4.33363
	IL1RL1	0.260503	7.64847	1.11896	0.270347	0.800668	-5.14094					BAGE	0.346162	8.5378	1.57591	0.122886	0.367052	-4.3346
	TP53	-0.293301	10.0092	-1.11887	0.270383	0.800668	-5.14102					TIRAP	0.246279	8.16378	1.57457	0.123196	0.367052	-4.33597
	CCL1	-0.35283	6.50463	-1.11091	0.273752	0.800668	-5.14886					IFNB1	0.392428	7.36477	1.56615	0.125153	0.367052	-4.34454
	F13A1	0.379096	10.8301	1.11065	0.273862	0.800668	-5.14911					TMEFF2	0.339879	6.65383	1.566	0.125188	0.367052	-4.34469
	BMI1	0.245357	8.57546	1.10884	0.274634	0.800668	-5.15089					CD79B	0.312921	7.80707	1.56578	0.12524	0.367052	-4.34492
	IL10RA	0.190804	8.39525	1.10848	0.274786	0.800668	-5.15124					CCRL2	0.321443	7.92405	1.55965	0.126684	0.367052	-4.35113
	FUT5	-0.277443	7.2541	-1.10723	0.275318	0.800668	-5.15246					DDX58	-0.540731	8.61626	-1.55801	0.12707	0.367052	-4.35278
	ATG7	-0.143244	9.60742	-1.10693	0.275448	0.800668	-5.15275					CD27	0.39773	7.51479	1.55795	0.127085	0.367052	-4.35285
	CD160	-0.332689	7.03347	-1.10272	0.277246	0.800668	-5.15685					RELA	-0.463994	8.41597	-1.55722	0.127259	0.367052	-4.35359
	IFNAR1	-0.163907	9.57016	-1.10215	0.277492	0.800668	-5.15741					CHUK	-0.272635	9.70986	-1.55659	0.127408	0.367052	-4.35422
	CD70	-0.300132	7.04847	-1.09937	0.278688	0.800953	-5.16012					CXCL12	-0.71583	9.17381	-1.5542	0.127977	0.367052	-4.35664
	NCF4	0.142954	7.67042	1.08981	0.282823	0.809649	-5.16936					CD80	0.369868	7.01697	1.55318	0.128221	0.367052	-4.35767
	CD2	-0.222396	5.83113	-1.08476	0.285026	0.812769	-5.17421					CD81	-0.93936	13.7454	-1.54794	0.129475	0.367052	-4.36294
	ITGAM	0.185777	8.10727	1.07165	0.290796	0.825995	-5.18671					IL17RB	-0.594292	7.0102	-1.54753	0.129573	0.367052	-4.36335
	BLNK	-0.386293	7.32558	-1.06384	0.294272	0.826408	-5.19408					MAGEA3	0.457979	6.85868	1.54572	0.130011	0.367052	-4.36517
	GTF3C1	-0.202207	10.628	-1.06281	0.294736	0.826408	-5.19506					MAVS	-0.351301	10.1782	-1.54394	0.130439	0.367052	-4.36695
	CXCR6	-0.243421	7.49858	-1.06125	0.295434	0.826408	-5.19652					SSX1	0.442838	7.13479	1.54274	0.130731	0.367052	-4.36816
	CD3E	-0.279131	6.97	-1.06117	0.295469	0.826408	-5.1966					TBX21	0.287778	7.45017	1.5359	0.132397	0.367918	-4.375
	SELL	0.246558	8.06414	1.05842	0.296702	0.826689	-5.19917					MME	-0.464846	8.2266	-1.53424	0.132806	0.367918	-4.37667
	CD1A	-0.279813	7.19371	-1.0513	0.299916	0.832466	-5.20582					LCK	0.313415	7.74581	1.53424	0.132806	0.367918	-4.37667
	IL7R	0.304209	8.47386	1.04254	0.303904	0.840341	-5.21395					CD4	0.688258	7.28497	1.53164	0.133446	0.367918	-4.37926
	ANP32B	-0.202447	11.0268	-1.03889	0.305576	0.841774	-5.21732					IL34	-0.354685	6.62126	-1.53118	0.133559	0.367918	-4.37972
	BLK	0.23934	5.70985	1.03506	0.307338	0.841823	-5.22084					CREB5	0.256257	8.27403	1.52903	0.13409	0.367991	-4.38186
	IL11RA	0.200826	7.87808	1.02381	0.312551	0.841823	-5.23111					IL1RL1	0.321785	7.63284	1.52253	0.135707	0.371033	-4.38831
	MSR1	0.230642	8.94239	1.02329	0.312794	0.841823	-5.23158					CD37	0.283539	7.10246	1.5174	0.136992	0.373151	-4.39339
	ELANE	0.29997	5.4094	1.01843	0.315064	0.841823	-5.23598					MASP1	0.375402	7.15786	1.51308	0.138084	0.374043	-4.39766
	TAB1	-0.17244	9.38572	-1.01365	0.31731	0.841823	-5.24029					KIR_Activating_Subgroup_1	0.451608	4.73251	1.51205	0.138344	0.374043	-4.39867
	PLA2G1B	0.254857	6.60857	1.01325	0.317503	0.841823	-5.24066					LRP1	-0.396009	10.5278	-1.50281	0.140705	0.379022	-4.40775
	SERPING1	0.445059	12.7365	1.01264	0.317787	0.841823	-5.2412					FCER1G	-0.542546	9.56567	-1.49661	0.142307	0.380267	-4.41382
	REL	0.22173	8.41033	1.00848	0.319751	0.841823	-5.24493					KLRF1	0.302706	6.8083	1.4941	0.14296	0.380267	-4.41628
	IL22RA1	-0.262617	7.2351	-0.995403	0.325985	0.841823	-5.25657					CD58	-0.288457	9.17075	-1.491	0.143767	0.380267	-4.41929
	IGF1R	-0.30039	11.3231	-0.994279	0.326525	0.841823	-5.25757					LTA	0.316606	7.22068	1.48841	0.144448	0.380267	-4.42182
	IFNA1	-0.288923	6.46222	-0.993402	0.326946	0.841823	-5.25834					CCR4	0.306113	7.21413	1.48624	0.145018	0.380267	-4.42392
	CXCR2	0.272038	7.53669	0.991612	0.327808	0.841823	-5.25992					TGFB2	-0.613289	8.09349	-1.48513	0.145312	0.380267	-4.425
	HLA-DMB	-0.374891	9.86273	-0.990368	0.328407	0.841823	-5.26101					THBD	0.330002	9.08135	1.48207	0.14612	0.380267	-4.42796
	MAGEA12	-0.267206	6.70292	-0.98981	0.328676	0.841823	-5.26151					HLA-G	-0.504942	9.044	-1.4804	0.146563	0.380267	-4.42958
	TFE3	0.173887	7.58539	0.989708	0.328725	0.841823	-5.2616					ARG2	-0.558639	9.54864	-1.47879	0.146992	0.380267	-4.43114
	CD58	0.210899	9.1711	0.987683	0.329703	0.841823	-5.26338					IFNA7	0.484501	8.82165	1.47705	0.147454	0.380267	-4.43282
	IFIT1	0.263941	8.67908	0.983077	0.331934	0.841823	-5.26741					STAT6	-0.256017	11.2682	-1.47449	0.148139	0.380267	-4.43529
	TTK	-0.187376	7.96514	-0.980104	0.33338	0.841823	-5.27001					CD1E	0.377228	7.26959	1.47081	0.149128	0.380267	-4.43883
	DPP4	-0.59472	8.31075	-0.977824	0.334492	0.841823	-5.27199					CEACAM1	0.445361	8.35531	1.47024	0.149281	0.380267	-4.43938
	CEACAM8	-0.275287	6.60389	-0.976892	0.334947	0.841823	-5.2728					ADA	-0.369159	8.84793	-1.46978	0.149407	0.380267	-4.43983
	ELK1	-0.347205	9.81692	-0.976778	0.335003	0.841823	-5.2729					TNFRSF9	0.334963	6.73219	1.46481	0.150751	0.380267	-4.4446
	A2M	0.288636	11.7797	0.975657	0.335551	0.841823	-5.27387					ZAP70	0.263772	7.63157	1.4626	0.151352	0.380267	-4.44672
	RIPK2	-0.308851	9.51173	-0.973499	0.336607	0.841823	-5.27575					TNFRSF14	0.355563	9.45176	1.46125	0.15172	0.380267	-4.44801
	HLA-A	-0.455929	12.6928	-0.969765	0.338441	0.841823	-5.27897					MBL2	0.30201	6.35873	1.45965	0.152158	0.380267	-4.44954
	LTF	-0.524922	8.04106	-0.967627	0.339494	0.841823	-5.28082					CD83	-0.365417	9.1876	-1.45751	0.152744	0.380267	-4.45158
	C8A	-0.275698	6.92809	-0.966732	0.339935	0.841823	-5.28159					CCND3	-0.382834	9.58386	-1.45678	0.152946	0.380267	-4.45228
	IL2RG	-0.228414	7.65703	-0.966694	0.339954	0.841823	-5.28162					IKBKE	0.241976	8.9361	1.45495	0.15345	0.380267	-4.45403
	PBK	-0.220409	8.77351	-0.965988	0.340302	0.841823	-5.28223					CTSL	-0.53177	9.93553	-1.45151	0.154399	0.380267	-4.4573
	CXCL13	-0.442811	6.71309	-0.96391	0.341329	0.841823	-5.28401					RORC	-0.473254	8.80113	-1.45086	0.154579	0.380267	-4.45792
	FUT7	-0.221564	8.23767	-0.961716	0.342416	0.841823	-5.28589					PSMB7	-0.33757	11.2115	-1.44938	0.15499	0.380267	-4.45933
	IL12RB2	-0.298241	7.43942	-0.961645	0.342451	0.841823	-5.28595					SYCP1	0.328682	7.37138	1.44908	0.155073	0.380267	-4.45961
	IL1A	-0.264566	7.03607	-0.957283	0.344618	0.841823	-5.28968					IL18RAP	0.337256	6.9977	1.44745	0.155527	0.380267	-4.46116
	ISG15	-0.359248	9.72982	-0.95566	0.345427	0.841823	-5.29106					SEMG1	0.328001	6.92272	1.44737	0.15555	0.380267	-4.46124
	RPS6	-0.354605	15.6601	-0.954256	0.346128	0.841823	-5.29226					HLA-C	-0.541938	12.7004	-1.44663	0.155753	0.380267	-4.46194
	IL1RN	0.313498	8.08999	0.949854	0.348331	0.841823	-5.29599					CASP10	0.328367	7.72129	1.43948	0.157757	0.383565	-4.4687
	INPP5D	0.180777	8.38248	0.946604	0.349963	0.841823	-5.29874					IL6ST	-0.341751	11.6511	-1.4371	0.158429	0.383565	-4.47095
	SBNO2	-0.353354	9.41935	-0.941511	0.352531	0.841823	-5.30302					IL17B	0.289124	5.87782	1.43379	0.159366	0.383565	-4.47407
	MYD88	-0.214606	10.3005	-0.937921	0.354348	0.841823	-5.30603					CXCR3	0.351298	7.34773	1.433	0.159591	0.383565	-4.47482
	CD7	-0.25151	6.44119	-0.935489	0.355583	0.841823	-5.30806					IL12B	0.326872	7.25738	1.42994	0.160463	0.383565	-4.4777
	JAK1	0.182587	10.7135	0.929381	0.358697	0.841823	-5.31314					CD6	0.360457	7.42961	1.429	0.160731	0.383565	-4.47858
	MAGEC2	-0.273166	7.3723	-0.92872	0.359035	0.841823	-5.31369					CCL23	0.599635	6.06039	1.42707	0.161282	0.383565	-4.48038
	ITGA6	-0.18658	10.1225	-0.92809	0.359357	0.841823	-5.31421					TLR9	0.293855	6.78638	1.42698	0.161308	0.383565	-4.48047
	MERTK	0.25974	8.70171	0.926149	0.360351	0.841823	-5.31581					IFNL2	0.42444	7.48838	1.42254	0.162585	0.38428	-4.48463
	NFATC3	0.127772	9.63443	0.920063	0.363481	0.841823	-5.32083					CD96	-0.376267	6.4359	-1.42227	0.162661	0.38428	-4.48488
	CARD9	-0.203076	7.57109	-0.918114	0.364487	0.841823	-5.32243					XCL2	0.386422	7.86436	1.41872	0.163688	0.385459	-4.48819
	NUP107	-0.129606	9.98174	-0.917898	0.364599	0.841823	-5.3226					C1S	-0.541891	10.8325	-1.41689	0.164221	0.38547	-4.4899
	CD53	0.194012	9.39252	0.915848	0.365659	0.841823	-5.32428					CD8B	0.385068	7.27175	1.41292	0.165377	0.3861	-4.4936
	IL1RL2	0.167088	6.73987	0.912842	0.367217	0.841823	-5.32673					TNF	0.447639	7.88571	1.41099	0.165941	0.3861	-4.49539
	PIK3CG	-0.174751	7.64775	-0.912773	0.367253	0.841823	-5.32679					PNMA1	-0.29016	9.75403	-1.41053	0.166076	0.3861	-4.49581
	RELA	-0.302215	8.41296	-0.912563	0.367362	0.841823	-5.32696					CTSW	0.301429	6.91881	1.40642	0.167285	0.387676	-4.49962
	CD3EAP	-0.155267	8.62627	-0.911165	0.368088	0.841823	-5.3281					IL19	0.306743	6.05763	1.40072	0.16897	0.38995	-4.50489
	CD80	-0.239382	6.99595	-0.908548	0.369451	0.841823	-5.33022					C1QA	-0.374749	10.457	-1.3995	0.169334	0.38995	-4.50601
	CD83	0.246721	9.14908	0.908127	0.36967	0.841823	-5.33057					IL1B	0.277943	7.78659	1.39352	0.17112	0.39183	-4.51151
	CREBBP	-0.148183	7.75356	-0.906583	0.370475	0.841823	-5.33182					CD46	-0.429779	11.9836	-1.39225	0.171504	0.39183	-4.51268
	CHIT1	0.302382	8.06554	0.903721	0.371972	0.841823	-5.33413					IL10RA	0.220486	8.4187	1.39139	0.171761	0.39183	-4.51347
	CD99	-0.288654	12.3105	-0.903019	0.372339	0.841823	-5.3347					GATA3	0.293578	6.61537	1.38537	0.173578	0.392765	-4.51897
	CCL19	0.309576	7.47201	0.903006	0.372346	0.841823	-5.33471					MAPK1	-0.498778	9.74173	-1.38483	0.173745	0.392765	-4.51947
	IFNA2	-0.255637	7.13249	-0.902219	0.372758	0.841823	-5.33534					SMPD3	0.27765	6.78755	1.38469	0.173785	0.392765	-4.5196
	ST6GAL1	-0.247241	9.87566	-0.900555	0.373631	0.841823	-5.33668					CD68	-0.322835	10.1228	-1.37892	0.175544	0.393962	-4.52485
	IFIH1	-0.139705	8.12031	-0.893796	0.37719	0.84519	-5.3421					FAS	0.194002	7.2557	1.37863	0.175634	0.393962	-4.52512
	PRF1	-0.206737	8.16934	-0.893058	0.37758	0.84519	-5.34269					IL12RB2	0.426914	7.47264	1.37765	0.175934	0.393962	-4.52601
	NOS2A	0.259672	5.62891	0.889013	0.379722	0.84519	-5.34591					CD3E	0.355402	7.00092	1.37196	0.177687	0.396359	-4.53118
	LIF	0.365361	8.73617	0.888947	0.379757	0.84519	-5.34596					ENG	-0.571456	10.2926	-1.37065	0.17809	0.396359	-4.53236
	IL17RB	-0.360619	7.04914	-0.882568	0.38315	0.848099	-5.35101					IL21R	0.278096	6.95198	1.36436	0.180046	0.399215	-4.53804
	CLEC5A	0.22379	5.97304	0.880066	0.384486	0.848099	-5.35299					HAMP	-0.312474	6.17044	-1.36301	0.180467	0.399215	-4.53926
	CD68	-0.225155	10.1062	-0.877612	0.3858	0.848099	-5.35491					IL1RAP	0.241232	8.55494	1.35705	0.182337	0.402133	-4.54461
	TLR3	-0.146736	7.97711	-0.876853	0.386207	0.848099	-5.35551					ITGA2B	0.357865	7.45366	1.35386	0.183344	0.403137	-4.54747
	CYBB	-0.212421	9.45233	-0.875478	0.386944	0.848099	-5.35659					MS4A1	0.307056	6.09068	1.34359	0.186617	0.4091	-4.55663
	LAMP1	-0.280809	12.6392	-0.872491	0.38855	0.848099	-5.35892					SELE	0.313111	6.66748	1.34086	0.187496	0.409797	-4.55906
	FN1	0.52292	12.1941	0.869175	0.390337	0.848099	-5.36151					KLRG1	0.245789	6.41513	1.336	0.189064	0.41199	-4.56336
	CD33	0.179292	6.4285	0.869137	0.390358	0.848099	-5.36154					ITGA6	-0.254074	10.1516	-1.33362	0.189837	0.412443	-4.56547
	NLRC5	-0.159617	8.80378	-0.865731	0.392199	0.849571	-5.36418					ADORA2A	0.26015	7.7166	1.32194	0.193663	0.418046	-4.57574
	MAVS	-0.217089	10.1871	-0.858681	0.396028	0.851367	-5.36962					MAP2K2	-0.273495	11.5058	-1.32075	0.194055	0.418046	-4.57678
	FOXJ1	-0.443008	9.67752	-0.857004	0.396942	0.851367	-5.37091					CD40	-0.239853	8.47401	-1.32025	0.194222	0.418046	-4.57723
	NOD1	0.156748	8.62769	0.855997	0.397492	0.851367	-5.37168					TARP	0.374082	8.12326	1.3164	0.195498	0.418046	-4.58059
	MAPK14	-0.248217	11.0035	-0.849148	0.401243	0.851367	-5.37691					ICOS	0.389657	7.21233	1.31626	0.195545	0.418046	-4.58071
	CLEC7A	0.184702	7.73404	0.845737	0.403119	0.851367	-5.3795					FCGR1A	0.23972	6.96396	1.31371	0.196392	0.418046	-4.58293
	IL1RAPL2	-0.232937	7.75341	-0.841612	0.405395	0.851367	-5.38262					CCL11	0.309054	7.17626	1.31362	0.196424	0.418046	-4.58302
	CSF2RB	-0.182024	9.11923	-0.841528	0.405441	0.851367	-5.38268					TGFB1	-0.278067	10.5214	-1.30551	0.199144	0.421518	-4.59006
	PRAME	-0.455803	10.8982	-0.841297	0.405569	0.851367	-5.38285					S100B	0.226605	6.71454	1.30396	0.199665	0.421518	-4.5914
	TNFRSF10B	0.15642	8.99617	0.839921	0.40633	0.851367	-5.38389					DUSP4	0.449295	8.81263	1.3036	0.199788	0.421518	-4.59172
	SH2B2	-0.223865	8.18796	-0.839293	0.406678	0.851367	-5.38436					APOE	-0.479888	11.4157	-1.29708	0.201999	0.424955	-4.59734
	HLA-E	-0.260079	12.2415	-0.836721	0.408104	0.851367	-5.38629					TLR6	0.239815	7.59395	1.29508	0.202682	0.425166	-4.59907
	CD97	-0.201709	9.72631	-0.836326	0.408324	0.851367	-5.38659					CCL28	-0.418162	6.15591	-1.29171	0.203836	0.426361	-4.60196
	CTSW	-0.188086	6.90142	-0.832876	0.410242	0.851367	-5.38917					NLRP3	0.236055	7.3198	1.28838	0.20498	0.427529	-4.60482
	LILRB2	-0.170793	8.08226	-0.832307	0.410559	0.851367	-5.3896					CREBBP	0.193073	7.75313	1.28576	0.205885	0.428195	-4.60706
	APP	-0.447199	12.8357	-0.83199	0.410735	0.851367	-5.38983					REL	-0.255572	8.41025	-1.28053	0.207699	0.43074	-4.61152
	COL3A1	0.399825	14.7021	0.830281	0.411688	0.851367	-5.39111					LTF	0.639928	8.05453	1.27589	0.209319	0.43287	-4.61547
	KLRD1	0.192981	6.54299	0.825158	0.414554	0.85399	-5.39491					TNFRSF1A	-0.297537	11.0397	-1.27026	0.211295	0.435722	-4.62024
	ITGB3	-0.398805	9.35785	-0.823833	0.415297	0.85399	-5.39589					C1R	-0.705551	11.4246	-1.25978	0.215014	0.442141	-4.62907
	SPANXB1	-0.236423	6.73444	-0.819615	0.417668	0.856453	-5.399					IL15RA	0.224241	7.45209	1.25584	0.216427	0.443796	-4.63238
	RORA	0.139895	8.97613	0.816823	0.419242	0.857273	-5.40105					CCL19	0.404416	7.47375	1.25047	0.218359	0.44469	-4.63686
	CD180	-0.157364	8.06395	-0.811562	0.422217	0.860618	-5.40489					KIR_Activating_Subgroup_2	0.395148	7.03331	1.2503	0.218421	0.44469	-4.637
	RRAD	-0.27234	7.1004	-0.809767	0.423235	0.860618	-5.40619					IL10	-0.315317	6.828	-1.24955	0.21869	0.44469	-4.63762
	IL15RA	0.148401	7.43892	0.803474	0.426816	0.865488	-5.41075					TNFRSF11B	0.368228	8.51927	1.24075	0.221893	0.449238	-4.64494
	LYN	-0.312554	7.69993	-0.798614	0.429595	0.86871	-5.41425					CXCR5	0.234966	6.7496	1.23953	0.222337	0.449238	-4.64594
	IRF2	0.147689	10.0512	0.794345	0.432044	0.870852	-5.4173					F2RL1	0.285	9.27245	1.23834	0.222773	0.449238	-4.64693
	CCL4	0.21496	8.8352	0.792613	0.43304	0.870852	-5.41853					NOTCH1	0.25017	8.83274	1.23634	0.223509	0.449335	-4.64858
	DMBT1	-0.413037	6.84486	-0.773702	0.444007	0.872563	-5.43184					PDCD1	0.361235	6.44765	1.23486	0.224052	0.449335	-4.6498
	EBI3	-0.233032	6.68318	-0.770808	0.4457	0.872563	-5.43385					AMICA1	0.216026	8.58071	1.23311	0.2247	0.449399	-4.65125
	IL22	-0.241593	6.76836	-0.763342	0.450084	0.872563	-5.439					VEGFA	-0.386699	10.7967	-1.22556	0.227499	0.453755	-4.65745
	PRM1	-0.182329	6.73209	-0.762886	0.450353	0.872563	-5.43931					SPINK5	0.362077	7.70105	1.20918	0.233659	0.463897	-4.67077
	CD1B	0.181335	5.0038	0.762531	0.450562	0.872563	-5.43955					ITGA1	-0.474506	9.73981	-1.20866	0.233855	0.463897	-4.67119
	NOD2	-0.153177	7.72413	-0.761063	0.451428	0.872563	-5.44056					FOXP3	0.279666	7.53589	1.20586	0.234921	0.464335	-4.67345
	ABL1	0.17022	9.52777	0.760429	0.451802	0.872563	-5.44099					NFATC3	-0.153464	9.63952	-1.20474	0.235348	0.464335	-4.67435
	ADORA2A	-0.162245	7.72291	-0.760046	0.452028	0.872563	-5.44126					NOD1	0.200356	8.61066	1.20054	0.236956	0.466248	-4.67773
	IFNB1	-0.210182	7.39028	-0.758513	0.452934	0.872563	-5.4423					C1QB	-0.332287	10.8199	-1.19602	0.238696	0.468408	-4.68136
	CCL7	0.156326	5.66338	0.757532	0.453514	0.872563	-5.44297					RORA	-0.209515	8.90913	-1.19295	0.239884	0.469477	-4.68382
	KIR3DL1	-0.202674	7.09867	-0.757207	0.453706	0.872563	-5.44319					IRGM	0.353369	6.64067	1.18589	0.242629	0.473581	-4.68945
	SPO11	-0.157462	7.25318	-0.756738	0.453984	0.872563	-5.44351					TNFSF12	-0.281856	8.49318	-1.1815	0.244348	0.475665	-4.69293
	CASP10	-0.190533	7.725	-0.754446	0.455342	0.872563	-5.44507					LGALS3	-0.592253	12.4554	-1.17395	0.247325	0.479096	-4.69889
	CD4	0.376364	7.24908	0.754213	0.45548	0.872563	-5.44523					CFB	0.459994	9.51959	1.1737	0.247424	0.479096	-4.69909
	CEACAM6	0.273993	7.26236	0.754166	0.455508	0.872563	-5.44526					KLRB1	-0.299603	6.77373	-1.16905	0.249271	0.481396	-4.70274
	IFNGR1	0.177154	9.74357	0.753817	0.455715	0.872563	-5.4455					TLR2	0.239833	9.12818	1.16484	0.250952	0.483364	-4.70604
	SPACA3	-0.153407	7.49983	-0.753704	0.455782	0.872563	-5.44557					ALCAM	-0.354908	9.1576	-1.16226	0.251986	0.483394	-4.70806
	TMEFF2	-0.181585	6.66873	-0.753418	0.455952	0.872563	-5.44577					PTPRC	-0.358281	8.27797	-1.16149	0.252292	0.483394	-4.70865
	CD207	-0.202331	7.22074	-0.752323	0.456602	0.872563	-5.44651					PRF1	0.271977	8.21748	1.15897	0.253308	0.48407	-4.71062
	CSF3R	0.508674	8.90471	0.747588	0.459419	0.873104	-5.44971					CD63	-0.327671	14.2671	-1.15671	0.25422	0.484545	-4.71237
	TXK	-0.131764	6.25217	-0.744079	0.461514	0.873104	-5.45206					IRF4	0.261533	7.75105	1.15336	0.255575	0.485859	-4.71497
	TOLLIP	0.144949	9.4045	0.743044	0.462132	0.873104	-5.45275					TNFSF15	0.299472	7.95503	1.14669	0.25829	0.489746	-4.72013
	IL19	-0.166606	6.00447	-0.741414	0.463108	0.873104	-5.45384					IFIT2	-0.235495	8.52627	-1.14411	0.259346	0.490474	-4.72211
	BTLA	-0.147225	7.70806	-0.737	0.465755	0.873104	-5.45678					PLA2G1B	0.263353	6.60205	1.14164	0.260359	0.491117	-4.72401
	SELPLG	0.120707	7.33793	0.736552	0.466025	0.873104	-5.45708					IL2RA	0.215682	8.26144	1.13719	0.262195	0.49267	-4.72742
	IL25	-0.183766	6.87492	-0.736237	0.466214	0.873104	-5.45729					TNFRSF13C	0.223149	7.63792	1.13637	0.262532	0.49267	-4.72805
	ZAP70	-0.144627	7.632	-0.734646	0.467171	0.873104	-5.45834					TAP1	-0.275077	8.70184	-1.13355	0.263699	0.493591	-4.7302
	KLRB1	0.205122	6.76039	0.733853	0.467649	0.873104	-5.45886					PDCD1LG2	-0.215958	5.92704	-1.13088	0.264808	0.494398	-4.73223
	ICAM1	0.220067	9.24153	0.731608	0.469002	0.873396	-5.46035					IL5	0.306563	6.96624	1.12705	0.266407	0.496115	-4.73515
	FAS	0.112223	7.26487	0.726841	0.471883	0.876402	-5.46348					PDGFRB	-0.302838	10.0096	-1.12402	0.267675	0.497207	-4.73744
	TARP	-0.221769	8.13319	-0.723819	0.473714	0.876402	-5.46545					F12	0.24581	6.97558	1.11381	0.271976	0.503915	-4.74513
	MAP3K1	-0.267161	9.51134	-0.721672	0.475018	0.876402	-5.46685					CSF1R	0.179428	7.42201	1.10458	0.275912	0.506516	-4.75204
	SSX4	-0.282854	6.88569	-0.721014	0.475418	0.876402	-5.46728					COL3A1	-0.497209	14.6474	-1.10338	0.276425	0.506516	-4.75293
	ATG5	0.184685	9.86636	0.717233	0.47772	0.878427	-5.46973					EPCAM	-0.418986	12.1293	-1.10279	0.276679	0.506516	-4.75337
	FCER1G	-0.288168	9.5511	-0.713313	0.480113	0.880609	-5.47225					SPANXB1	0.294366	6.6994	1.10139	0.277277	0.506516	-4.7544
	CTAGE1	-0.220221	7.2396	-0.708597	0.483001	0.882417	-5.47528					HLA-DRA	-0.410513	12.0868	-1.09907	0.278276	0.506516	-4.75612
	GAGE1	-0.161928	7.88748	-0.707758	0.483516	0.882417	-5.47581					THBS1	-0.490201	11.7333	-1.09881	0.278388	0.506516	-4.75631
	KLRF1	-0.158102	6.78884	-0.704062	0.485788	0.884325	-5.47816					CD2	0.220288	5.8345	1.09758	0.278921	0.506516	-4.75723
	CT45A1	-0.388722	9.79203	-0.70212	0.486984	0.884325	-5.47939					CD200	0.2038	8.40767	1.09599	0.279606	0.506516	-4.7584
	CTSH	-0.330455	9.75803	-0.695947	0.490797	0.887562	-5.48329					CCR6	0.213854	7.36562	1.09595	0.279625	0.506516	-4.75844
	EWSR1	-0.152734	10.8223	-0.691397	0.493618	0.887562	-5.48613					PPARG	-0.219971	8.28761	-1.09139	0.281599	0.50883	-4.7618
	ZNF205	-0.119884	7.42959	-0.691109	0.493797	0.887562	-5.48631					EGR2	-0.254666	8.24843	-1.08889	0.282687	0.509535	-4.76364
	SLAMF7	-0.178884	7.11088	-0.690995	0.493867	0.887562	-5.48638					STAT5B	-0.229852	9.62779	-1.08287	0.285319	0.511231	-4.76805
	CAMP	-0.198289	6.85255	-0.689421	0.494846	0.887562	-5.48736					IRF7	-0.143318	9.2639	-1.08201	0.285699	0.511231	-4.76868
	GPI	-0.221808	11.3537	-0.680178	0.500612	0.890945	-5.49307					PSEN2	-0.175403	8.68612	-1.08068	0.286283	0.511231	-4.76965
	KIR_Activating_Subgroup_2	-0.235026	7.05989	-0.679171	0.501243	0.890945	-5.49369					TNFRSF4	0.212271	7.25646	1.0791	0.286977	0.511231	-4.7708
	TLR5	-0.157331	8.66655	-0.678146	0.501885	0.890945	-5.49432					IL18	0.369819	8.99903	1.07847	0.287255	0.511231	-4.77126
	KLRC1	0.165851	7.90179	0.677788	0.502109	0.890945	-5.49454					CD9	-0.572971	11.6339	-1.07649	0.288126	0.511231	-4.7727
	CCL16	-0.186744	7.51923	-0.676632	0.502835	0.890945	-5.49525					LCP1	-0.32235	9.42325	-1.07558	0.28853	0.511231	-4.77337
	MARCO	-0.201741	8.34371	-0.671146	0.506283	0.893686	-5.49858					HLA-DPA1	-0.380828	10.4223	-1.07384	0.289301	0.511355	-4.77463
	LCK	-0.143867	7.74175	-0.670277	0.50683	0.893686	-5.49911					INPP5D	0.18663	8.39624	1.06838	0.291724	0.514392	-4.77858
	IL17RA	0.0956369	9.09201	0.665415	0.509899	0.896931	-5.50204					ULBP2	0.297405	7.60137	1.06492	0.29327	0.515872	-4.78108
	CCL28	0.231881	6.14984	0.660472	0.513029	0.898798	-5.505					CCL27	0.227495	6.37615	1.05995	0.295496	0.518539	-4.78464
	ANXA1	-0.315757	12.1687	-0.659852	0.513423	0.898798	-5.50537					ABCB1	0.209827	8.34174	1.05779	0.296469	0.518998	-4.78619
	IL16	0.129083	8.62023	0.654603	0.51676	0.902475	-5.50849					YTHDF2	-0.203266	9.98009	-1.05602	0.297266	0.519149	-4.78746
	RORC	-0.22387	8.73492	-0.652553	0.518066	0.902597	-5.5097					LILRB2	0.2005	8.07298	1.05129	0.299404	0.521635	-4.79082
	IRF4	-0.16168	7.749	-0.64567	0.522465	0.906169	-5.51373					SPA17	0.242239	9.51313	1.04816	0.300825	0.522863	-4.79305
	BCL2L1	-0.190036	11.081	-0.644469	0.523235	0.906169	-5.51443					ELANE	0.289425	5.39156	1.04658	0.301549	0.522875	-4.79417
	PYCARD	-0.150061	7.92188	-0.643524	0.52384	0.906169	-5.51498					TIGIT	0.272423	7.78078	1.02871	0.309769	0.53574	-4.80673
	CXCL5	-0.218836	7.28157	-0.641401	0.525203	0.906379	-5.51622					LY86	0.320022	8.23533	1.0237	0.312097	0.53574	-4.81021
	PAX5	-0.191001	7.13543	-0.638699	0.52694	0.907232	-5.51778					TNFAIP3	0.285644	9.77215	1.02336	0.312259	0.53574	-4.81045
	STAT4	0.137019	6.94028	0.634862	0.529413	0.909344	-5.51999					TXNIP	-0.403135	13.7913	-1.0213	0.313222	0.53574	-4.81188
	CD81	-0.427978	13.7312	-0.630549	0.532199	0.911984	-5.52246					C8B	0.216672	7.20982	1.02049	0.3136	0.53574	-4.81243
	ITGA2B	0.180019	7.43649	0.625865	0.535234	0.913291	-5.52512					GZMB	0.250838	8.04541	1.01985	0.313897	0.53574	-4.81287
	C3AR1	0.104604	8.52678	0.62551	0.535464	0.913291	-5.52532					CD3D	0.27817	7.505	1.01941	0.314105	0.53574	-4.81318
	NCAM1	0.290755	8.98346	0.621608	0.537999	0.913587	-5.52752					AXL	-0.216885	9.25567	-1.01618	0.315623	0.537073	-4.81541
	PIN1	-0.108036	9.3721	-0.621391	0.53814	0.913587	-5.52764					PSEN1	-0.162481	9.62279	-1.01383	0.31673	0.537236	-4.81703
	KIR_Inhibiting_Subgroup_1	0.181949	6.15594	0.61027	0.545402	0.923766	-5.53384					IL17F	0.260765	7.51558	1.01285	0.31719	0.537236	-4.8177
	CD14	-0.110476	9.75112	-0.606191	0.548078	0.92615	-5.53608					MERTK	-0.25809	8.72305	-1.00235	0.322173	0.544412	-4.82488
	IL2	-0.173596	7.01468	-0.603665	0.549738	0.926811	-5.53747					GZMK	0.350935	7.6296	0.993397	0.326459	0.550219	-4.83095
	AMICA1	0.113782	8.56522	0.587686	0.560302	0.939787	-5.54608					CD1A	0.24619	7.15557	0.991672	0.32729	0.550219	-4.83211
	STAT3	-0.188831	13.1176	-0.586207	0.561284	0.939787	-5.54687					ATG16L1	-0.154131	9.00888	-0.989269	0.32845	0.550219	-4.83373
	S100B	-0.111734	6.72964	-0.582555	0.563715	0.939787	-5.5488					ILF3	-0.244781	11.6333	-0.987919	0.329102	0.550219	-4.83463
	BCL6	0.213269	9.35723	0.580384	0.565163	0.939787	-5.54995					SOCS1	-0.20243	8.52667	-0.984846	0.330591	0.550219	-4.83669
	DUSP6	0.18831	10.3441	0.578737	0.566262	0.939787	-5.55081					TAPBP	-0.261604	12.163	-0.984386	0.330814	0.550219	-4.837
	IL15	-0.101817	8.17145	-0.577752	0.56692	0.939787	-5.55133					SIGLEC1	-0.156156	9.34135	-0.98424	0.330885	0.550219	-4.8371
	TGFB1	-0.132882	10.5289	-0.577447	0.567124	0.939787	-5.55149					BLNK	-0.332647	7.38626	-0.97886	0.333505	0.552605	-4.84069
	IRF7	0.0831349	9.26973	0.574291	0.569236	0.939787	-5.55313					IGF2R	-0.453346	9.46105	-0.978156	0.333848	0.552605	-4.84116
	C1QA	-0.169463	10.4206	-0.573227	0.569948	0.939787	-5.55369					CTSS	-0.26071	10.1252	-0.976105	0.334851	0.552605	-4.84252
	HMGB1	-0.0982328	11.8129	-0.57083	0.571555	0.939787	-5.55493					CTLA4	0.359713	7.52013	0.975089	0.335348	0.552605	-4.84319
	CD37	-0.118617	7.09238	-0.567931	0.573502	0.939787	-5.55642					PTGS2	0.232814	8.21243	0.972619	0.33656	0.552652	-4.84483
	IL18	-0.201637	9.0019	-0.56677	0.574282	0.939787	-5.55702					CD74	-0.36731	13.0256	-0.971946	0.336891	0.552652	-4.84527
	XCL2	-0.159752	7.82371	-0.566535	0.57444	0.939787	-5.55714					CCL22	0.219277	7.31276	0.970048	0.337824	0.552941	-4.84653
	C4BPA	-0.212557	7.59981	-0.565022	0.575458	0.939787	-5.55792					BTK	0.192772	7.38079	0.967913	0.338876	0.552992	-4.84793
	ATF1	0.182341	8.50839	0.559878	0.578926	0.940206	-5.56054					EBI3	0.399072	6.79523	0.966912	0.33937	0.552992	-4.84859
	USP9Y	0.0879597	6.9913	0.557837	0.580305	0.940206	-5.56157					ICOSLG	0.256426	8.2144	0.964983	0.340323	0.55331	-4.84986
	IL9	-0.118655	6.0652	-0.556265	0.581368	0.940206	-5.56237					SPO11	0.185796	7.22097	0.961949	0.341827	0.554519	-4.85185
	IRF8	-0.0903718	7.76212	-0.551934	0.584302	0.940206	-5.56454					CD84	0.163668	8.08486	0.955878	0.344848	0.558179	-4.85581
	TLR10	0.155316	7.53324	0.550426	0.585325	0.940206	-5.5653					LAG3	-0.280605	6.6545	-0.953628	0.345972	0.55876	-4.85727
	TNFRSF9	-0.135606	6.74161	-0.547817	0.587097	0.940206	-5.5666					ITGA4	0.168803	7.64647	0.951205	0.347185	0.559482	-4.85884
	CD19	-0.0899932	7.47664	-0.547125	0.587568	0.940206	-5.56694					KLRC2	0.213758	6.84006	0.942829	0.351401	0.563864	-4.86425
	ITCH	0.145516	10.7774	0.54678	0.587802	0.940206	-5.56711					RIPK2	-0.274268	9.50275	-0.942733	0.351449	0.563864	-4.86431
	CXCL10	-0.162798	7.0462	-0.546087	0.588274	0.940206	-5.56746					CX3CR1	0.181568	7.87639	0.9402	0.352731	0.564679	-4.86593
	TNFRSF12A	0.140718	8.86187	0.543557	0.589996	0.940206	-5.56871					C3AR1	0.144223	8.5516	0.936613	0.354552	0.566352	-4.86823
	HLA-G	0.194748	8.99258	0.538937	0.593148	0.940206	-5.57097					LTB	0.255373	8.20969	0.92942	0.35822	0.569944	-4.8728
	IFITM2	0.157447	12.4245	0.538791	0.593248	0.940206	-5.57104					ARG1	0.312334	7.53414	0.927491	0.359208	0.569944	-4.87402
	PLAUR	-0.12223	9.43939	-0.537354	0.59423	0.940206	-5.57175					STAT4	0.183416	6.92932	0.925597	0.36018	0.569944	-4.87522
	ITGB2	-0.118561	8.74904	-0.536502	0.594813	0.940206	-5.57216					MAP2K4	-0.160021	9.42461	-0.925384	0.360289	0.569944	-4.87536
	MAPK3	0.210235	9.8022	0.536178	0.595035	0.940206	-5.57232					BAX	-0.209388	10.8302	-0.924576	0.360704	0.569944	-4.87586
	CXCR3	-0.141723	7.34334	-0.529549	0.599578	0.942535	-5.57552					CXCL16	-0.243996	9.61332	-0.920916	0.362589	0.571685	-4.87817
	REPS1	0.216443	9.4781	0.52309	0.604021	0.942535	-5.57861					CFD	-0.264978	8.33854	-0.919209	0.36347	0.571839	-4.87924
	BTK	-0.113612	7.40343	-0.521616	0.605037	0.942535	-5.57931					MYD88	-0.192169	10.3133	-0.914926	0.365687	0.573518	-4.88192
	IL4	-0.128245	7.07167	-0.513409	0.610708	0.942535	-5.58316					MCAM	-0.36887	8.69466	-0.914113	0.366109	0.573518	-4.88243
	IKBKG	-0.079089	8.42137	-0.512766	0.611154	0.942535	-5.58346					TLR4	-0.164458	8.45765	-0.903433	0.371679	0.578709	-4.88905
	LY96	0.153231	8.52301	0.512315	0.611466	0.942535	-5.58367					ITGAE	-0.177241	8.66026	-0.902911	0.371953	0.578709	-4.88938
	C8G	-0.14525	7.01518	-0.511539	0.612003	0.942535	-5.58403					CDK1	0.279019	8.42194	0.901709	0.372583	0.578709	-4.89012
	CLEC4A	-0.0887872	8.23882	-0.510078	0.613017	0.942535	-5.58471					BATF	0.154851	7.0946	0.901689	0.372594	0.578709	-4.89013
	IL1RAP	0.0917067	8.50531	0.508674	0.613991	0.942535	-5.58536					MAP3K7	-0.159923	9.89478	-0.89804	0.374512	0.579719	-4.89237
	C7	0.298964	11.6501	0.508617	0.614031	0.942535	-5.58539					TTK	0.159967	7.98578	0.89734	0.374881	0.579719	-4.8928
	S100A8	0.246867	9.49408	0.504205	0.617097	0.942535	-5.58741					KIT	-0.230359	6.92626	-0.895927	0.375626	0.579719	-4.89367
	YTHDF2	0.10633	9.96648	0.502283	0.618436	0.942535	-5.58829					TLR7	0.196594	7.70322	0.891704	0.377859	0.580725	-4.89625
	IL1R1	0.18378	9.83636	0.499522	0.62036	0.942535	-5.58955					NFKB2	-0.189223	10.1211	-0.891685	0.377869	0.580725	-4.89626
	PASD1	0.184831	5.86696	0.497466	0.621795	0.942535	-5.59048					SPP1	-0.570236	13.45	-0.888205	0.379715	0.582336	-4.89837
	CTLA4	-0.197754	7.52959	-0.495088	0.623456	0.942535	-5.59155					HLA-DPB1	-0.262052	11.0173	-0.874555	0.387012	0.592283	-4.9066
	CD6	-0.136417	7.44814	-0.493395	0.62464	0.942535	-5.59231					RRAD	0.275304	7.04073	0.87282	0.387946	0.592469	-4.90764
	CCL23	0.220945	6.14013	0.48899	0.627726	0.942535	-5.59428					IFNGR1	-0.187536	9.75061	-0.863865	0.392788	0.59811	-4.91296
	TLR1	0.0767431	9.26248	0.488444	0.628109	0.942535	-5.59452					RUNX3	0.212447	7.44471	0.862963	0.393278	0.59811	-4.91349
	CYLD	-0.0733869	10.2485	-0.486967	0.629145	0.942535	-5.59517					SPACA3	0.162946	7.47287	0.860605	0.39456	0.598813	-4.91488
	CTCFL	-0.144799	7.10613	-0.486691	0.629339	0.942535	-5.5953					ISG20	-0.219464	9.0854	-0.850319	0.400185	0.606089	-4.92091
	MEFV	-0.115948	7.0966	-0.486661	0.62936	0.942535	-5.59531					CD8A	0.231119	7.65345	0.848113	0.401398	0.606244	-4.92219
	IL5	-0.143531	6.96318	-0.480978	0.633355	0.942535	-5.59781					PLA2G6	-0.277862	8.78777	-0.847113	0.401948	0.606244	-4.92277
	MST1R	-0.13657	7.80687	-0.477747	0.635632	0.942535	-5.59922					MPPED1	0.242845	7.13931	0.841153	0.405239	0.609947	-4.92622
	MAPKAPK2	-0.165686	9.4925	-0.476831	0.636278	0.942535	-5.59961					PSMB9	-0.212373	9.61062	-0.83678	0.407664	0.612335	-4.92873
	AIRE	-0.120829	7.15561	-0.473949	0.638312	0.942535	-5.60086					LILRB1	0.226267	8.11301	0.829286	0.411841	0.617338	-4.93301
	PMCH	-0.136124	7.22178	-0.472088	0.639628	0.942535	-5.60166					MRC1	-0.336277	8.00661	-0.82267	0.41555	0.621621	-4.93676
	MPPED1	0.148192	7.14389	0.47146	0.640072	0.942535	-5.60193					IFIH1	-0.116685	8.11491	-0.816132	0.419235	0.624933	-4.94044
	LRRN3	0.125836	7.50116	0.469843	0.641216	0.942535	-5.60262					TNFSF13B	-0.158137	8.07661	-0.815707	0.419476	0.624933	-4.94067
	IL4R	0.184679	9.41801	0.468388	0.642246	0.942535	-5.60324					IL7	0.187468	7.52457	0.808109	0.423785	0.630067	-4.94491
	SYCP1	-0.117397	7.39763	-0.468247	0.642346	0.942535	-5.6033					TAB1	-0.125298	9.3866	-0.801729	0.427424	0.633512	-4.94843
	CD247	-0.117269	7.33585	-0.468145	0.642418	0.942535	-5.60334					IL18R1	0.17548	7.5304	0.801005	0.427838	0.633512	-4.94883
	MAPK1	0.186449	9.70753	0.467614	0.642794	0.942535	-5.60357					IL22RA2	0.141805	6.00374	0.799491	0.428705	0.633512	-4.94966
	CCND3	-0.131316	9.58166	-0.464376	0.645091	0.942535	-5.60494					SIGIRR	0.138953	9.24562	0.792464	0.432743	0.638186	-4.95351
	SMAD2	0.118018	10.2116	0.462682	0.646293	0.942535	-5.60565					CCR7	0.17015	6.65896	0.790424	0.433919	0.638631	-4.95462
	IL22RA2	0.0891889	6.0002	0.461754	0.646953	0.942535	-5.60604					CMKLR1	0.1163	8.6279	0.783266	0.438062	0.640433	-4.95849
	ICOS	-0.147778	7.21891	-0.457139	0.650235	0.942535	-5.60797					CLEC4A	0.124221	8.22801	0.781639	0.439007	0.640433	-4.95936
	FYN	0.16155	9.49171	0.454036	0.652447	0.942535	-5.60926					IL4R	-0.283903	9.46014	-0.780845	0.439469	0.640433	-4.95979
	CTSL	0.185104	9.91107	0.453829	0.652595	0.942535	-5.60934					CASP8	-0.111554	10.0663	-0.780602	0.43961	0.640433	-4.95992
	NCR1	0.0932478	6.68281	0.452069	0.65385	0.942535	-5.61007					HCK	-0.138467	8.56528	-0.779895	0.440021	0.640433	-4.9603
	IGLL1	-0.102554	6.76062	-0.450591	0.654905	0.942535	-5.61068					S100A7	0.260006	7.97268	0.779232	0.440407	0.640433	-4.96065
	LILRA4	-0.101174	6.08299	-0.450271	0.655134	0.942535	-5.61081					TNFRSF11A	0.177761	6.48696	0.771908	0.444684	0.645366	-4.96456
	CCL17	-0.11623	7.18662	-0.449674	0.655561	0.942535	-5.61105					IFNL1	0.174539	8.15931	0.769817	0.44591	0.645861	-4.96567
	IRAK1	0.103973	9.64868	0.448405	0.656468	0.942535	-5.61157					CCL13	0.204719	6.95486	0.764029	0.449312	0.649473	-4.96872
	IGF2R	-0.227247	9.43173	-0.44622	0.65803	0.942535	-5.61246					ICAM2	-0.133741	8.33349	-0.76024	0.451548	0.649473	-4.97071
	MME	-0.128369	8.3754	-0.442421	0.660752	0.942535	-5.61399					A2M	-0.207024	11.7883	-0.759002	0.45228	0.649473	-4.97136
	TNFSF8	-0.0693889	7.20753	-0.439522	0.662832	0.942535	-5.61516					ITGA2	0.397949	7.62409	0.758147	0.452786	0.649473	-4.9718
	FCGR1A	-0.0863547	6.98701	-0.437996	0.663927	0.942535	-5.61577					IL1RN	-0.239141	8.01458	-0.755454	0.454381	0.649473	-4.9732
	PTGDR2	-0.124427	7.05383	-0.437727	0.664121	0.942535	-5.61587					CD79A	-0.215728	6.53739	-0.754897	0.454711	0.649473	-4.97349
	CD164	0.155429	11.8938	0.437	0.664644	0.942535	-5.61616					TYK2	-0.266036	8.09246	-0.754532	0.454928	0.649473	-4.97368
	TLR6	0.0872943	7.63432	0.434174	0.666676	0.942535	-5.61728					CD86	0.15099	7.51042	0.753533	0.455521	0.649473	-4.9742
	GZMH	0.0827502	7.20037	0.432752	0.667699	0.942535	-5.61784					PBK	0.165781	8.79807	0.750109	0.457558	0.651105	-4.97597
	PRG2	0.113034	7.24222	0.430705	0.669174	0.942535	-5.61865					BCL2	-0.218387	9.29972	-0.737836	0.4649	0.659642	-4.98226
	SOCS1	0.0935919	8.51724	0.4297	0.669898	0.942535	-5.61904					NCAM1	0.316461	8.97798	0.737062	0.465366	0.659642	-4.98266
	ILF3	-0.113063	11.6025	-0.429514	0.670032	0.942535	-5.61911					LBP	-0.472529	9.92062	-0.734148	0.46712	0.659642	-4.98413
	MAGEA1	-0.108451	6.48467	-0.429375	0.670132	0.942535	-5.61917					LRRN3	0.18396	7.45203	0.734063	0.467171	0.659642	-4.98418
	CFB	-0.164549	9.43538	-0.426841	0.671961	0.942535	-5.62015					IL23A	0.173419	7.64222	0.732195	0.468298	0.659956	-4.98512
	CKLF	-0.149446	9.22846	-0.426397	0.672282	0.942535	-5.62033					FOXJ1	-0.350823	9.73389	-0.727155	0.471345	0.662971	-4.98765
	CXCL3	-0.126123	8.23505	-0.423553	0.674336	0.942535	-5.62143					CXCL11	0.226505	7.78611	0.719964	0.475713	0.667828	-4.99124
	IFNA8	-0.122419	7.11677	-0.420948	0.676221	0.942535	-5.62243					NFATC4	0.136814	9.27857	0.713042	0.479939	0.670761	-4.99466
	CASP1	0.0740401	8.2933	0.418035	0.67833	0.942535	-5.62354					HAVCR2	0.133844	8.01659	0.712453	0.4803	0.670761	-4.99495
	TNFSF13B	0.0851087	8.11106	0.417849	0.678465	0.942535	-5.62361					FLT3LG	0.140944	7.82121	0.71203	0.480559	0.670761	-4.99516
	TNFRSF11A	0.103256	6.45004	0.417842	0.67847	0.942535	-5.62361					FADD	0.125827	8.61249	0.706007	0.484256	0.673407	-4.9981
	TYK2	-0.161314	8.0746	-0.41772	0.678558	0.942535	-5.62366					GZMA	0.177423	7.76823	0.705936	0.4843	0.673407	-4.99814
	IL23R	-0.1143	7.00117	-0.412638	0.682246	0.942535	-5.62558					ITGAX	0.137911	8.36529	0.698721	0.48875	0.678303	-5.00164
	STAT1	-0.114937	11.0843	-0.408035	0.685592	0.942535	-5.6273					CD180	0.124261	8.0627	0.695018	0.491042	0.678556	-5.00342
	CCL15	-0.10176	6.86321	-0.406306	0.686851	0.942535	-5.62794					CFI	-0.252454	11.5345	-0.693499	0.491985	0.678556	-5.00415
	TBK1	-0.0640684	9.07292	-0.40548	0.687453	0.942535	-5.62825					IL32	-0.292652	9.26249	-0.693139	0.492209	0.678556	-5.00432
	CXCL14	0.283054	12.1222	0.405257	0.687615	0.942535	-5.62833					CD48	0.138315	8.15362	0.692428	0.49265	0.678556	-5.00466
	CARD11	-0.115241	7.26882	-0.404557	0.688125	0.942535	-5.62859					NLRC5	0.125548	8.84573	0.68951	0.494464	0.679293	-5.00605
	PRKCD	-0.159471	8.8782	-0.404208	0.688379	0.942535	-5.62872					CYBB	-0.154238	9.44257	-0.688575	0.495046	0.679293	-5.00649
	OSM	-0.0863591	7.23757	-0.403153	0.689149	0.942535	-5.6291					CEACAM6	0.227846	7.25715	0.684342	0.497686	0.681634	-5.0085
	IL1B	0.0879471	7.79422	0.400424	0.691139	0.942535	-5.6301					FCGR3A	-0.155532	10.0474	-0.682335	0.498941	0.682072	-5.00945
	TAP1	-0.104484	8.68651	-0.400071	0.691397	0.942535	-5.63023					NOD2	0.126746	7.70424	0.679793	0.500532	0.682773	-5.01064
	CSF1R	-0.0712946	7.41704	-0.398028	0.69289	0.942535	-5.63097					ABL1	-0.138959	9.52255	-0.677766	0.501803	0.682773	-5.01159
	IL24	-0.0995706	7.02107	-0.396741	0.69383	0.942535	-5.63144					IRAK1	-0.144284	9.64919	-0.67704	0.502259	0.682773	-5.01193
	FOXP3	-0.0999323	7.55937	-0.391979	0.697315	0.942535	-5.63315					CCL21	0.282455	8.47871	0.666177	0.509104	0.689765	-5.01698
	LAG3	0.119455	6.6966	0.390748	0.698218	0.942535	-5.63359					IFNAR1	-0.0937376	9.57117	-0.665732	0.509385	0.689765	-5.01718
	ARG1	-0.120957	7.48294	-0.389688	0.698994	0.942535	-5.63396					DDX43	0.191034	7.78103	0.664386	0.510237	0.689765	-5.0178
	MICA	0.0675719	8.39	0.384816	0.70257	0.942535	-5.63568					CXCR6	0.144034	7.48983	0.656271	0.515389	0.695442	-5.0215
	CCR1	0.0587381	7.15931	0.383016	0.703893	0.942535	-5.63631					CXCL2	0.270766	9.86948	0.650795	0.518882	0.698863	-5.02398
	IRAK2	-0.116219	7.2043	-0.381809	0.70478	0.942535	-5.63673					NCF4	0.078963	7.67661	0.645817	0.522068	0.70186	-5.02621
	SMPD3	-0.0842273	6.7591	-0.381694	0.704865	0.942535	-5.63677					CLEC5A	0.149777	5.98127	0.639711	0.52599	0.705833	-5.02893
	NFKBIA	-0.173336	11.9919	-0.381393	0.705086	0.942535	-5.63688					PLAU	0.146748	9.33258	0.635971	0.5284	0.707766	-5.03058
	HLA-DRB4	0.218967	7.27134	0.381132	0.705278	0.942535	-5.63697					C2	-0.116863	8.98431	-0.633866	0.529759	0.708286	-5.0315
	CCR4	-0.0862506	7.22199	-0.378298	0.707364	0.942535	-5.63795					PIK3CG	0.110999	7.64293	0.62696	0.534231	0.712161	-5.03452
	IL17F	-0.106172	7.53434	-0.37805	0.707547	0.942535	-5.63803					NFATC1	0.107453	8.1616	0.624998	0.535505	0.712161	-5.03537
	LCN2	-0.216596	11.6802	-0.374773	0.709962	0.94403	-5.63916					SH2D1A	-0.172835	5.99656	-0.624519	0.535816	0.712161	-5.03557
	TNFRSF1A	0.0950897	11.0582	0.366387	0.716156	0.950535	-5.64199					IL11	-0.14652	7.10642	-0.623376	0.536559	0.712161	-5.03607
	CXCL6	-0.101746	7.26831	-0.363796	0.718074	0.950814	-5.64285					IL13RA2	-0.221218	7.34453	-0.615297	0.541827	0.717847	-5.03953
	MBL2	0.0826592	6.37339	0.362585	0.718971	0.950814	-5.64325					ANP32B	-0.11171	11.0516	-0.612006	0.54398	0.719394	-5.04093
	KIT	0.101616	6.93327	0.359787	0.721046	0.951833	-5.64417					TICAM1	0.113227	8.79326	0.601369	0.550971	0.727322	-5.0454
	ADA	0.0969121	8.86778	0.350495	0.727949	0.957836	-5.64718					CD53	-0.117102	9.39348	-0.594634	0.555421	0.730241	-5.04819
	ITGB1	0.111768	13.2632	0.350134	0.728218	0.957836	-5.6473					LTBR	-0.154323	10.7861	-0.594627	0.555426	0.730241	-5.0482
	MAGEC1	-0.095557	6.92107	-0.345737	0.731492	0.959791	-5.64869					IL2RG	0.139139	7.66553	0.593483	0.556183	0.730241	-5.04867
	CCL26	-0.0866484	7.11214	-0.343142	0.733428	0.959791	-5.64951					CXCL9	-0.267952	8.37658	-0.586544	0.56079	0.734967	-5.05151
	TICAM2	-0.0603613	8.85336	-0.341765	0.734455	0.959791	-5.64994					ICAM3	0.105108	8.58046	0.583997	0.562486	0.735868	-5.05254
	IL3	-0.091083	6.84653	-0.340493	0.735405	0.959791	-5.65033					JAK3	-0.141998	7.9051	-0.58166	0.564044	0.736244	-5.05348
	JAK2	0.0566954	9.17075	0.339324	0.736278	0.959791	-5.6507					TLR3	0.0922491	7.94899	0.580542	0.56479	0.736244	-5.05393
	CDKN1A	0.103689	11.1083	0.33303	0.740985	0.963017	-5.65262					HSD11B1	-0.174111	6.8889	-0.574417	0.568887	0.740262	-5.05639
	NFKB1	0.0490789	8.45583	0.332488	0.741391	0.963017	-5.65279					IRAK4	-0.087805	9.05874	-0.570485	0.571524	0.741241	-5.05795
	STAT2	0.0681342	10.9116	0.328366	0.74448	0.963854	-5.65403					TNFSF11	0.211381	6.44342	0.570269	0.57167	0.741241	-5.05804
	CD1E	-0.0929963	7.28541	-0.328104	0.744677	0.963854	-5.65411					IDO1	0.331339	8.33602	0.567599	0.573464	0.741994	-5.05909
	LTA	-0.0774042	7.22825	-0.324748	0.747195	0.96507	-5.65511					ITK	0.141911	8.01359	0.56563	0.574789	0.741994	-5.05986
	CD86	-0.0694864	7.54622	-0.32333	0.74826	0.96507	-5.65553					TP53	-0.139139	10.0227	-0.564873	0.575299	0.741994	-5.06016
	MS4A2	-0.0761652	6.89566	-0.318319	0.752027	0.968218	-5.65699					IRF2	-0.0952027	10.052	-0.558358	0.579698	0.744688	-5.0627
	CD48	0.0679978	8.1731	0.315102	0.754449	0.968382	-5.65792					CD24	-0.265484	14.4794	-0.558283	0.579748	0.744688	-5.06273
	C8B	0.0726867	7.21886	0.310319	0.758054	0.968382	-5.65929					SLC11A1	-0.147779	9.11183	-0.557247	0.580449	0.744688	-5.06313
	MAPK11	-0.0587052	8.11226	-0.308196	0.759656	0.968382	-5.65989					FEZ1	0.109838	8.97719	0.554098	0.582582	0.745372	-5.06435
	RUNX3	0.0779192	7.43791	0.308031	0.759781	0.968382	-5.65993					FCER1A	-0.173912	6.4365	-0.55327	0.583143	0.745372	-5.06466
	BCL10	-0.0486554	10.5641	-0.308003	0.759802	0.968382	-5.65994					CSF3R	-0.350541	8.92254	-0.551941	0.584045	0.745372	-5.06517
	EOMES	-0.0677963	6.46345	-0.30655	0.760899	0.968382	-5.66035					VEGFC	-0.0977459	8.33149	-0.542944	0.590167	0.75187	-5.06859
	CXCR1	-0.0739821	7.7094	-0.305822	0.761449	0.968382	-5.66055					C3	-0.283188	10.5034	-0.535457	0.595284	0.755272	-5.0714
	GATA3	0.0697947	6.64606	0.302828	0.763712	0.968382	-5.66138					SYK	-0.218257	8.56333	-0.534707	0.595799	0.755272	-5.07168
	SLAMF6	-0.0589929	6.9079	-0.29872	0.766819	0.968382	-5.66251					TNFSF14	0.149736	7.16292	0.534499	0.59594	0.755272	-5.07175
	LCP1	0.0948962	9.43822	0.295504	0.769256	0.968382	-5.66338					PASD1	0.180563	5.86	0.530487	0.598693	0.757445	-5.07324
	LILRA5	-0.0708467	7.61263	-0.293132	0.771054	0.968382	-5.66402					KIR_Inhibiting_Subgroup_1	0.144512	6.1631	0.52737	0.600836	0.758841	-5.07438
	CD84	0.0535676	8.07528	0.289261	0.773991	0.968382	-5.66505					ENTPD1	0.0966954	8.83281	0.514534	0.609697	0.768702	-5.07903
	TLR4	0.0548284	8.49416	0.284701	0.777456	0.968382	-5.66624					CRP	0.283897	7.68826	0.512892	0.610834	0.768809	-5.07962
	ITGA4	-0.054491	7.6408	-0.280816	0.780411	0.968382	-5.66725					POU2F2	0.0838914	6.21981	0.507004	0.614922	0.772622	-5.08171
	C1QB	-0.0858354	10.791	-0.279668	0.781285	0.968382	-5.66754					TPSAB1	0.17198	9.42549	0.498123	0.621112	0.77815	-5.08481
	IFI16	0.0656399	10.0808	0.279653	0.781296	0.968382	-5.66754					FPR2	0.0900525	8.10303	0.497633	0.621454	0.77815	-5.08498
	TNFAIP3	0.0800316	9.72219	0.276134	0.783977	0.968382	-5.66844					CD163	0.130951	9.85781	0.493925	0.624047	0.780059	-5.08626
	CD40LG	-0.0675565	7.34283	-0.276115	0.783991	0.968382	-5.66844					NFATC2	-0.110734	9.03098	-0.487104	0.628831	0.784695	-5.08859
	SEMG1	0.0691573	6.92279	0.273868	0.785704	0.968382	-5.66901					IKBKB	-0.0840966	8.63128	-0.484474	0.630679	0.785658	-5.08947
	HLA-DQA1	-0.217269	8.58939	-0.272678	0.786612	0.968382	-5.6693					TLR5	-0.104474	8.64233	-0.482348	0.632176	0.786181	-5.09019
	MAP4K2	-0.0538779	8.03426	-0.27232	0.786885	0.968382	-5.66939					LILRA5	0.106514	7.61992	0.480585	0.633417	0.786385	-5.09078
	IL6R	0.0598007	8.56801	0.271659	0.78739	0.968382	-5.66956					FLT3	0.127254	7.08025	0.477243	0.635774	0.787253	-5.09189
	S100A7	-0.0967808	8.03909	-0.269748	0.788848	0.968382	-5.67003					BIRC5	0.129519	8.6263	0.476536	0.636273	0.787253	-5.09213
	SLAMF1	0.0673127	6.17328	0.268794	0.789577	0.968382	-5.67026					DUSP6	-0.143085	10.3416	-0.472646	0.639022	0.787693	-5.09341
	CD79A	-0.0818075	6.53024	-0.266912	0.791014	0.968382	-5.67072					NUP107	-0.0640715	10.0047	-0.471484	0.639845	0.787693	-5.0938
	ABCB1	0.0573109	8.36921	0.266196	0.791561	0.968382	-5.6709					HLA-DQA1	-0.357687	8.78649	-0.471454	0.639866	0.787693	-5.09381
	CX3CL1	-0.0618734	8.78872	-0.266121	0.791619	0.968382	-5.67092					CD22	-0.165486	8.759	-0.465208	0.644293	0.791808	-5.09584
	LTK	-0.0828283	7.5671	-0.265049	0.792438	0.968382	-5.67118					IL12A	0.102435	5.99188	0.462783	0.646016	0.792591	-5.09663
	TNFSF10	-0.0907298	10.5249	-0.264907	0.792547	0.968382	-5.67121					IL11RA	0.0881467	7.84319	0.460565	0.647593	0.793192	-5.09734
	ITGA1	0.113308	9.76482	0.262634	0.794285	0.968382	-5.67176					CDKN1A	-0.130837	11.1311	-0.456782	0.650287	0.794046	-5.09855
	BST2	0.0914942	10.9828	0.258681	0.797311	0.968382	-5.6727					ITGB4	0.194183	9.45392	0.455492	0.651207	0.794046	-5.09896
	BATF	-0.0476122	7.10514	-0.258544	0.797415	0.968382	-5.67273					PPBP	0.149696	6.60252	0.454625	0.651825	0.794046	-5.09923
	CD276	-0.0647549	11.03	-0.258131	0.797731	0.968382	-5.67283					CASP1	0.0737612	8.30032	0.453483	0.65264	0.794046	-5.09959
	MS4A1	0.0647872	6.11354	0.25793	0.797886	0.968382	-5.67288					S100A12	-0.148761	7.57192	-0.43877	0.663177	0.805523	-5.10417
	FCGR3A	0.0635564	10.0632	0.257019	0.798584	0.968382	-5.67309					IL6R	-0.097616	8.61376	-0.436835	0.664569	0.805872	-5.10476
	ITK	-0.0651097	7.99386	-0.254941	0.800176	0.968704	-5.67358					SAA1	0.219299	10.5612	0.434106	0.666533	0.806914	-5.10558
	HAMP	0.062002	6.18718	0.248316	0.805259	0.970594	-5.6751					ATG7	-0.0522395	9.60761	-0.427461	0.671325	0.810061	-5.10758
	CCR3	-0.078315	6.91414	-0.246412	0.806721	0.970594	-5.67553					ST6GAL1	-0.117213	9.88639	-0.427424	0.671352	0.810061	-5.10759
	VEGFA	-0.0828601	10.7387	-0.243981	0.808589	0.970594	-5.67607					BLK	0.0931212	5.72761	0.424254	0.673643	0.811484	-5.10853
	LGALS3	0.130954	12.3437	0.241684	0.810355	0.970594	-5.67658					NOS2A	-0.114297	5.60305	-0.422006	0.67527	0.812103	-5.1092
	AMBP	-0.0810594	7.37632	-0.240801	0.811034	0.970594	-5.67678					CD1D	0.0807465	6.53675	0.415524	0.679968	0.815261	-5.11109
	PTGS2	0.0621111	8.22358	0.238049	0.813152	0.970594	-5.67738					NFKBIA	-0.173639	12.0345	-0.415303	0.680129	0.815261	-5.11115
	APOE	-0.0963903	11.4246	-0.234291	0.816047	0.970594	-5.67819					TFE3	-0.0693962	7.54777	-0.412697	0.682022	0.81576	-5.1119
	CD1C	-0.0592421	7.12062	-0.231305	0.818349	0.970594	-5.67882					CXCL10	0.132266	7.07263	0.410589	0.683554	0.81576	-5.11251
	CSF3	0.0522072	6.57841	0.229362	0.819847	0.970594	-5.67923					CSF2RB	0.0825298	9.1172	0.410118	0.683897	0.81576	-5.11264
	LY9	-0.0552999	7.52088	-0.229004	0.820123	0.970594	-5.67931					ANXA1	-0.179969	12.2068	-0.407768	0.685608	0.816466	-5.11331
	ITGB4	0.105497	9.48302	0.228376	0.820607	0.970594	-5.67944					IFITM2	-0.106099	12.4369	-0.393407	0.696098	0.827601	-5.11733
	LBP	-0.157701	9.79207	-0.228058	0.820853	0.970594	-5.67951					BTLA	0.0736054	7.70619	0.391869	0.697225	0.827601	-5.11775
	HAVCR2	0.0467257	8.01047	0.227808	0.821046	0.970594	-5.67956					CD1B	-0.0865086	4.99729	-0.38451	0.702627	0.832659	-5.11974
	HRAS	-0.0453771	7.28349	-0.226124	0.822345	0.970594	-5.67991					MAPK11	0.0695515	8.05858	0.378998	0.706684	0.836109	-5.12121
	IL26	0.0639203	7.21654	0.225573	0.822771	0.970594	-5.68002					SERPINB2	-0.0938758	5.7978	-0.375311	0.709403	0.837967	-5.12218
	CD59	0.0629628	12.4754	0.225262	0.823011	0.970594	-5.68008					TNFRSF10B	0.0661879	9.02835	0.366398	0.71599	0.844382	-5.12449
	CD1D	0.0470445	6.54632	0.221397	0.825997	0.972544	-5.68087					IL1R1	-0.123036	9.78818	-0.360567	0.720311	0.848108	-5.12597
	IL7	-0.0552923	7.54763	-0.21756	0.828964	0.974082	-5.68164					CXCL13	-0.158813	6.75124	-0.358759	0.721653	0.84832	-5.12642
	LAMP2	-0.0577041	11.2501	-0.216257	0.829971	0.974082	-5.6819					FCGR2A	0.0663702	9.93327	0.344781	0.732057	0.859166	-5.12986
	CCL25	0.0561261	7.05349	0.21337	0.832206	0.975093	-5.68247					CDH5	0.0476251	8.71015	0.337139	0.737766	0.864477	-5.13168
	PRKCE	0.0470991	7.91371	0.211694	0.833504	0.975093	-5.68279					HLA-DQB1	-0.19879	7.42347	-0.332149	0.741503	0.867346	-5.13284
	GZMK	-0.0746836	7.58011	-0.206738	0.837345	0.975377	-5.68374					CD244	0.0725848	5.63353	0.330308	0.742883	0.867346	-5.13327
	CD28	-0.0393747	6.5895	-0.203007	0.840239	0.975377	-5.68444					TRAF3	0.0526234	9.40037	0.329113	0.743779	0.867346	-5.13354
	CSF2	-0.0460529	6.05965	-0.201648	0.841293	0.975377	-5.68469					NT5E	0.112064	10.2557	0.322231	0.748947	0.87083	-5.13511
	CREB1	0.0428549	10.2131	0.197619	0.844422	0.975377	-5.68543					HLA-DRB3	0.129266	12.8948	0.321959	0.749152	0.87083	-5.13517
	CCL22	0.0472083	7.33449	0.195512	0.846059	0.975377	-5.6858					CD33	-0.0623083	6.44087	-0.319915	0.75069	0.871008	-5.13563
	BID	-0.0362994	7.59656	-0.195402	0.846144	0.975377	-5.68582					IL17RA	-0.0426064	9.10525	-0.318584	0.751692	0.871008	-5.13593
	ATF2	0.0601748	9.45563	0.194079	0.847173	0.975377	-5.68606					COLEC12	0.0774573	7.43211	0.312614	0.75619	0.874832	-5.13724
	IL23A	-0.0498624	7.66657	-0.193917	0.847298	0.975377	-5.68609					MARCO	0.0918297	8.37662	0.310862	0.757512	0.874975	-5.13763
	CCRL2	0.0444144	7.92017	0.193026	0.847991	0.975377	-5.68625					CLEC4C	-0.0600778	5.44002	-0.306876	0.760522	0.874978	-5.13849
	MAF	0.0446867	9.69006	0.190087	0.850277	0.975377	-5.68676					ZNF205	-0.0487304	7.44351	-0.304707	0.762161	0.874978	-5.13895
	CMKLR1	0.0310795	8.62692	0.190043	0.850311	0.975377	-5.68677					TRAF2	-0.0540492	9.38441	-0.304543	0.762286	0.874978	-5.13899
	NEFL	0.057798	7.02332	0.188904	0.851197	0.975377	-5.68696					LAMP3	-0.073191	7.28173	-0.304511	0.762309	0.874978	-5.13899
	MFGE8	0.0660669	11.5198	0.188297	0.851669	0.975377	-5.68707					ITGB2	-0.062599	8.78766	-0.298954	0.766516	0.875052	-5.14016
	HLA-DRA	-0.0753737	12.0309	-0.187291	0.852452	0.975377	-5.68724					VCAM1	-0.0759092	8.72742	-0.298851	0.766594	0.875052	-5.14019
	CD40	-0.0336811	8.54972	-0.184234	0.854833	0.975431	-5.68776					PYCARD	-0.0642214	7.90779	-0.296373	0.768472	0.875052	-5.1407
	CREB5	0.0337535	8.29	0.18289	0.855879	0.975431	-5.68799					CD7	-0.0745266	6.47353	-0.295353	0.769245	0.875052	-5.14091
	IL5RA	-0.0407857	6.94191	-0.181437	0.857011	0.975431	-5.68823					ATG10	0.0468067	8.44021	0.294756	0.769697	0.875052	-5.14104
	CDH1	0.094795	12.7043	0.180368	0.857845	0.975431	-5.68841					TICAM2	0.0485839	8.833	0.293655	0.770533	0.875052	-5.14126
	PDGFC	0.0465812	10.1216	0.168646	0.86699	0.980497	-5.69028					F13A1	-0.0930323	10.8299	-0.293348	0.770765	0.875052	-5.14133
	JAK3	-0.0441247	7.87817	-0.16743	0.867941	0.980497	-5.69046					AICDA	-0.0670428	5.96537	-0.290132	0.773207	0.876461	-5.14198
	TREM2	0.0358907	7.29784	0.166287	0.868833	0.980497	-5.69064					FCER2	0.0793648	5.7296	0.288426	0.774503	0.87648	-5.14233
	OAS3	-0.0333378	9.08318	-0.165944	0.869102	0.980497	-5.69069					IFITM1	-0.144929	11.9461	-0.28695	0.775625	0.87648	-5.14262
	KIR3DL3	-0.0475242	6.9096	-0.164104	0.87054	0.980497	-5.69097					IL2RB	0.0578478	7.57648	0.283039	0.778599	0.877758	-5.1434
	PNMA1	-0.0364135	9.77393	-0.160986	0.872977	0.980497	-5.69143					HRAS	0.0518671	7.29203	0.282302	0.77916	0.877758	-5.14355
	CTSS	0.0465509	10.105	0.160897	0.873047	0.980497	-5.69144					CD5	-0.0772079	6.38044	-0.277431	0.782871	0.88058	-5.1445
	ECSIT	-0.0220668	8.9936	-0.158339	0.875048	0.980497	-5.69182					TNFSF4	-0.0624293	7.93775	-0.275318	0.784482	0.881034	-5.14491
	NRP1	0.0392262	11.1185	0.157141	0.875986	0.980497	-5.69199					IRAK2	0.0777269	7.16208	0.267732	0.790275	0.884364	-5.14635
	CD3G	0.0409518	6.60524	0.156567	0.876435	0.980497	-5.69207					C7	0.147344	11.7185	0.267485	0.790464	0.884364	-5.1464
	IDO1	-0.0981979	8.32693	-0.155749	0.877075	0.980497	-5.69219					CD55	0.0574024	8.47625	0.266676	0.791082	0.884364	-5.14655
	CCL27	-0.0339357	6.39847	-0.150885	0.880884	0.981341	-5.69287					TCF7	-0.0761451	8.72915	-0.255257	0.799826	0.892772	-5.14863
	CXCR5	0.0305468	6.78878	0.14976	0.881765	0.981341	-5.69302					CT45A1	-0.130783	9.67432	-0.249306	0.804394	0.8965	-5.14968
	KIR3DL2	-0.0398891	7.48661	-0.149636	0.881862	0.981341	-5.69304					MUC1	-0.14577	11.8756	-0.244384	0.808177	0.899343	-5.15053
	IL13RA1	0.0355225	11.1839	0.144154	0.886159	0.983344	-5.69378					CD97	-0.0564427	9.79185	-0.24038	0.811258	0.899833	-5.15121
	TNFSF12	0.037606	8.50991	0.143496	0.886675	0.983344	-5.69386					HMGB1	0.039954	11.8475	0.240143	0.81144	0.899833	-5.15125
	CCL13	0.0408491	6.97212	0.14112	0.888538	0.983344	-5.69417					TNFSF13	-0.0645948	9.06658	-0.239007	0.812315	0.899833	-5.15144
	IL2RA	0.0291064	8.23666	0.140466	0.889051	0.983344	-5.69426					DMBT1	0.113961	6.83409	0.230542	0.81884	0.903024	-5.15284
	IL18R1	0.0327539	7.54702	0.136393	0.892247	0.98537	-5.69477					IL6	-0.120214	7.87279	-0.228537	0.820388	0.903024	-5.15316
	ENTPD1	-0.0244169	8.84325	-0.134528	0.893712	0.98537	-5.695					JAK2	-0.0350147	9.16491	-0.227902	0.820878	0.903024	-5.15326
	TNFRSF8	-0.0324494	7.60176	-0.132975	0.894932	0.98537	-5.69519					IRF5	-0.0442798	7.39665	-0.227703	0.821032	0.903024	-5.15329
	PSMB7	0.0341212	11.2	0.130973	0.896504	0.985615	-5.69544					SLAMF7	0.0569775	7.11447	0.227251	0.82138	0.903024	-5.15336
	TNFRSF4	-0.0260863	7.21887	-0.126972	0.899648	0.985811	-5.69591					BID	-0.0400628	7.56423	-0.224114	0.823804	0.904327	-5.15386
	TREM1	0.0776556	6.98862	0.126493	0.900025	0.985811	-5.69596					JAM3	-0.0443762	9.43508	-0.218232	0.828353	0.907954	-5.15477
	RUNX1	0.0319455	9.30209	0.12078	0.904517	0.985811	-5.69661					CD3EAP	0.0345576	8.62907	0.213494	0.832021	0.91047	-5.15549
	ENG	0.0546921	10.3019	0.118396	0.906392	0.985811	-5.69687					SBNO2	0.0760731	9.47682	0.212	0.833179	0.91047	-5.15571
	MASP1	-0.0326284	7.18169	-0.118085	0.906637	0.985811	-5.6969					TOLLIP	-0.038476	9.39703	-0.210437	0.83439	0.91047	-5.15594
	PSEN2	-0.0206286	8.68681	-0.116814	0.907637	0.985811	-5.69704					IL16	0.037528	8.62267	0.207	0.837055	0.912015	-5.15644
	IL17A	0.030636	4.87453	0.116702	0.907726	0.985811	-5.69705					CD34	-0.0347607	8.20579	-0.202813	0.840304	0.914038	-5.15704
	IFI27	-0.0581255	11.3268	-0.115799	0.908436	0.985811	-5.69715					MSR1	0.0425232	8.96951	0.201382	0.841416	0.914038	-5.15724
	ARG2	0.0459304	9.49254	0.112704	0.910873	0.985811	-5.69747					CD14	-0.0353595	9.78602	-0.198387	0.843742	0.915203	-5.15766
	IFITM1	-0.0605386	11.9457	-0.110466	0.912635	0.985811	-5.6977					TFEB	0.0305134	8.52165	0.191504	0.849095	0.919643	-5.1586
	SMAD3	-0.034122	10.692	-0.108115	0.914487	0.985811	-5.69793					IL3RA	-0.0374356	6.77031	-0.187998	0.851824	0.921232	-5.15907
	TLR7	-0.0261186	7.72168	-0.107752	0.914772	0.985811	-5.69797					ICAM1	-0.051707	9.25881	-0.185124	0.854062	0.922286	-5.15945
	IL21R	-0.0234064	6.91811	-0.105553	0.916505	0.985811	-5.69819					CASP3	0.0314912	9.63544	0.180487	0.857677	0.924714	-5.16004
	TAL1	-0.0237977	7.92239	-0.105122	0.916845	0.985811	-5.69823					CX3CL1	-0.0390652	8.81224	-0.178991	0.858844	0.924714	-5.16023
	CSF1	-0.01554	8.45465	-0.105002	0.91694	0.985811	-5.69824					ITGAL	0.0299813	8.32981	0.175497	0.86157	0.925491	-5.16066
	CD209	0.0214754	7.92425	0.101482	0.919714	0.98734	-5.69857					MR1	-0.0337528	7.79648	-0.174817	0.862101	0.925491	-5.16074
	LAMP3	-0.0238893	7.30323	-0.0940339	0.925588	0.987781	-5.69924					CD36	-0.0460038	8.99965	-0.173095	0.863445	0.925573	-5.16095
	FLT3LG	0.0198072	7.85196	0.0931562	0.926281	0.987781	-5.69931					PLAUR	-0.0354875	9.44417	-0.167723	0.867642	0.928708	-5.1616
	PSEN1	-0.0148607	9.60814	-0.0845075	0.933107	0.987781	-5.70001					IKBKG	0.0231423	8.41252	0.161713	0.872342	0.932372	-5.16229
	IL8	-0.0372163	9.20182	-0.082233	0.934903	0.987781	-5.70019					ELK1	-0.0522815	9.79646	-0.156526	0.876402	0.933776	-5.16287
	TNFRSF10C	0.0276658	8.70531	0.0801386	0.936558	0.987781	-5.70034					PIN1	-0.0252175	9.38625	-0.156368	0.876526	0.933776	-5.16288
	MAP2K1	0.0143701	10.0024	0.0797276	0.936882	0.987781	-5.70037					LAIR2	-0.0407413	8.28064	-0.155132	0.877493	0.933776	-5.16302
	CD46	0.026933	11.9322	0.0796466	0.936946	0.987781	-5.70038					TNFRSF13B	0.0337593	5.48021	0.146611	0.884172	0.938209	-5.16392
	UBC	0.0325452	14.9893	0.0792488	0.93726	0.987781	-5.70041					CR2	0.0309361	6.50496	0.146537	0.88423	0.938209	-5.16393
	TNFRSF1B	0.0204228	8.57576	0.077577	0.938581	0.987781	-5.70053					LIF	-0.0561992	8.72885	-0.142604	0.887316	0.940117	-5.16433
	IKBKB	0.0135039	8.60049	0.0768059	0.93919	0.987781	-5.70058					MFGE8	0.0475857	11.6041	0.139924	0.889419	0.940979	-5.16459
	IL18RAP	0.018666	6.97467	0.0755576	0.940177	0.987781	-5.70067					LCN2	0.0726065	11.7082	0.136121	0.892405	0.941229	-5.16496
	C4B	0.0327574	12.0192	0.0737744	0.941586	0.987781	-5.70079					NRP1	-0.0303578	11.1248	-0.132697	0.895095	0.941229	-5.16528
	ICAM4	0.0194862	7.48119	0.0727553	0.942391	0.987781	-5.70086					CCL14	0.0441739	8.62117	0.131789	0.895809	0.941229	-5.16537
	DDX43	0.0224792	7.82014	0.0719309	0.943043	0.987781	-5.70091					IL1R2	-0.0611551	8.88086	-0.131223	0.896254	0.941229	-5.16542
	DOCK9	0.0223499	9.87319	0.0716507	0.943265	0.987781	-5.70093					CMA1	0.035146	5.99474	0.131099	0.896351	0.941229	-5.16543
	C6	-0.0215166	7.71828	-0.0711765	0.943639	0.987781	-5.70096					MEF2C	0.0676598	8.69498	0.129776	0.897391	0.941229	-5.16555
	ALCAM	0.0226138	9.20256	0.06747	0.94657	0.987781	-5.7012					CCL8	0.0233171	7.68364	0.120223	0.904905	0.947749	-5.16639
	TLR8	0.0146372	7.87763	0.0633737	0.949809	0.987781	-5.70144					MICA	0.0197364	8.36282	0.117298	0.907208	0.948419	-5.16663
	HLA-DQB1	-0.0389914	7.27531	-0.0622014	0.950736	0.987781	-5.70151					USP9Y	-0.0174244	6.99592	-0.11611	0.908144	0.948419	-5.16673
	CFP	0.0123683	7.54225	0.0599237	0.952538	0.987781	-5.70164					TLR1	-0.0177978	9.22629	-0.112796	0.910754	0.949682	-5.16699
	FCGR2B	-0.0135087	8.65996	-0.0598805	0.952572	0.987781	-5.70164					TRAF6	0.0152777	9.16136	0.111271	0.911955	0.949682	-5.16711
	PTPRC	-0.019874	8.25508	-0.0584778	0.953682	0.987781	-5.70172					IRF1	-0.0327286	7.76795	-0.101996	0.919267	0.955933	-5.16781
	DUSP4	-0.0198859	8.75306	-0.0531214	0.95792	0.987781	-5.70199					ECSIT	0.0127241	9.00799	0.098877	0.921727	0.955983	-5.16803
	IL1R2	0.0247396	8.78476	0.0515914	0.959131	0.987781	-5.70206					TNFSF18	0.0242513	5.08058	0.098615	0.921934	0.955983	-5.16805
	XCR1	-0.0138025	7.19795	-0.0505495	0.959956	0.987781	-5.70211					CCL2	0.0278764	9.00628	0.0924708	0.926783	0.959648	-5.16846
	POU2F2	-0.00899744	6.21126	-0.0503672	0.9601	0.987781	-5.70212					LYN	0.0323419	7.70983	0.0895523	0.929088	0.959918	-5.16864
	HLA-DPA1	0.0180758	10.3937	0.0498792	0.960486	0.987781	-5.70214					CCR5	0.0196917	6.78346	0.0888105	0.929674	0.959918	-5.16869
	RELB	0.0165207	7.97982	0.049408	0.960859	0.987781	-5.70216					KIR_Inhibiting_Subgroup_2	-0.024871	5.64871	-0.0852615	0.932477	0.961452	-5.16891
	PVR	0.0163076	10.4201	0.0485498	0.961538	0.987781	-5.7022					CCL7	0.0156016	5.65183	0.0807916	0.936009	0.963732	-5.16917
	KLRK1	0.00861458	7.66378	0.0475078	0.962363	0.987781	-5.70225					HLA-DRB4	0.0443568	7.21818	0.0761274	0.939695	0.966166	-5.16942
	DDX58	-0.0181318	8.58635	-0.0467099	0.962995	0.987781	-5.70228					PSMB10	-0.0137478	9.75897	-0.0719347	0.943011	0.968211	-5.16964
	CTSG	-0.0132171	7.51218	-0.0461667	0.963425	0.987781	-5.70231					HLA-DMA	0.0159323	10.2879	0.0683808	0.945822	0.969733	-5.16981
	PLA2G6	-0.0155486	8.75837	-0.0436143	0.965446	0.988465	-5.70241					SELL	-0.0148079	8.03106	-0.0663951	0.947392	0.969981	-5.16991
	IFNAR2	-0.00572456	9.94456	-0.0418137	0.966871	0.988538	-5.70248					ITGB3	0.0284835	9.32563	0.0628027	0.950235	0.971529	-5.17007
	FLT3	-0.0111029	7.13043	-0.0387826	0.969272	0.989606	-5.70259					NFKB1	0.00795447	8.47144	0.0571028	0.954746	0.974574	-5.17031
	IL13	-0.0092475	7.31145	-0.0354565	0.971906	0.990874	-5.70271					CD44	0.0168614	12.5454	0.05526	0.956205	0.974574	-5.17038
	CX3CR1	0.00688002	7.9034	0.0335008	0.973455	0.990874	-5.70277					CCL24	0.0109371	4.66438	0.0539802	0.957218	0.974574	-5.17043
	TFRC	-0.00896115	10.7234	-0.0320729	0.974586	0.990874	-5.70281					KLRD1	0.0108673	6.57373	0.0496539	0.960644	0.976699	-5.17059
	RAG1	-0.00804825	7.19278	-0.0288723	0.977121	0.991804	-5.7029					CYFIP2	0.00904479	9.33146	0.0424526	0.966348	0.981132	-5.17082
	ITGAE	0.00576114	8.70736	0.0274883	0.978217	0.991804	-5.70294					ATG5	-0.00748461	9.88471	-0.0310725	0.975365	0.988912	-5.17112
	TANK	0.00395757	10.4442	0.0227795	0.981948	0.994206	-5.70304					THY1	-0.00926857	9.78218	-0.0273026	0.978354	0.990566	-5.17119
	MX1	0.00459534	10.655	0.015821	0.987462	0.997495	-5.70317					S100A8	0.00926731	9.49014	0.0202746	0.983925	0.993074	-5.17131
	TLR9	-0.00305031	6.82623	-0.0135695	0.989246	0.997495	-5.7032					CTAG1B	-0.0041324	6.81822	-0.0191179	0.984842	0.993074	-5.17133
	EP300	-0.00384136	10.7673	-0.0118825	0.990583	0.997495	-5.70322					IL7R	-0.00528206	8.47977	-0.0190293	0.984912	0.993074	-5.17133
	CLU	0.00279713	7.1417	0.0112261	0.991103	0.997495	-5.70322					C4B	0.00501533	12.0377	0.0119421	0.990531	0.997362	-5.1714
	CXCL1	0.00322094	9.39909	0.00794659	0.993702	0.997495	-5.70325					CXCR4	0.00222554	11.4376	0.00642281	0.994907	0.998821	-5.17144
	IFIT2	-0.00153006	8.54551	-0.00684533	0.994575	0.997495	-5.70326					HLA-DMB	-0.00142492	9.81559	-0.00395512	0.996864	0.998821	-5.17145
	CD5	0.0019805	6.36531	0.00660913	0.994762	0.997495	-5.70326					MICB	0.00101756	8.40534	0.00370712	0.99706	0.998821	-5.17145
	IFI35	-0.00117452	8.80847	-0.00364113	0.997114	0.99795	-5.70328					PIK3CD	0.00127756	8.06089	0.00321283	0.997452	0.998821	-5.17145
	MAPK8	-0.000812915	9.06245	-0.00258699	0.99795	0.99795	-5.70328					FUT7	-0.00017212	8.21106	-0.000795729	0.999369	0.999369	-5.17145

## Sheet: Supplementary Table 4
Supplementary Table S4: Immune cell deconvolution data comparisons in OCCC.
A	Low vs high-risk patients				B	ARID1A mutant versus wild-type casess
	cellType	log2FC_0v1	P	Q		cellType	log2FC_0v1	P	Q
	pDC	-0.558455	0.00777865	0.186688		Tem	0.513418	0.00810309	0.13134
	CD8 T-cell	0.278251	0.218765	0.935363		NK cell	-0.465182	0.010945	0.13134
	B-cell	0.214293	0.264395	0.935363		Eosinophils	-0.474103	0.0169945	0.135956
	Cytotoxic cell	0.185004	0.29147	0.935363		Mast cell	-0.497465	0.0289745	0.173847
	NK CD56dim cell	0.205962	0.354097	0.935363		B-cell	-0.338104	0.041497	0.199185
	Tgd	0.277229	0.372671	0.935363		Th2 cell	-0.450759	0.0548387	0.209406
	Tem	-0.179934	0.377546	0.935363		Cytotoxic cell	-0.292476	0.0858868	0.209406
	iDC	0.210605	0.405029	0.935363		TFH	0.513533	0.0860701	0.209406
	Th1 cell	0.143049	0.535841	0.935363		Tgd	-0.481019	0.0906279	0.209406
	Th2 cell	0.15834	0.546247	0.935363		Th1 cell	-0.364444	0.0918941	0.209406
	T helper cell	0.103052	0.568316	0.935363		iDC	-0.36805	0.0959778	0.209406
	Tcm	-0.212824	0.587033	0.935363		T-cell	-0.392685	0.107082	0.214165
	NK CD56bright cell	0.229278	0.587986	0.935363		T helper cell	-0.208652	0.208551	0.356022
	NK cell	0.0920977	0.661112	0.935363		NK CD56dim cell	-0.264467	0.216518	0.356022
	Th17 cell	0.0966172	0.666982	0.935363		Tcm	0.42411	0.234895	0.356022
	TFH	-0.147673	0.669039	0.935363		Treg	-0.279666	0.237348	0.356022
	Eosinophils	0.0946405	0.673009	0.935363		DC	-0.238734	0.27398	0.386795
	Treg	0.0999323	0.701522	0.935363		CD8 T-cell	-0.251548	0.312677	0.416903
	Neutrophils	-0.0481728	0.807355	0.998498		Neutrophils	0.187397	0.345481	0.436397
	T-cell	0.0477327	0.85318	0.998498		NK CD56bright cell	0.314343	0.438117	0.525741
	aDC	0.0610436	0.882135	0.998498		Macrophages	0.15951	0.479788	0.548329
	Macrophages	-0.0097821	0.967474	0.998498		aDC	-0.129074	0.744127	0.811775
	DC	0.00637081	0.978929	0.998498		pDC	0.0374356	0.847855	0.884718
	Mast cell	-0.000468904	0.998498	0.998498		Th17 cell	-0.00948953	0.964434	0.964434

## Sheet: Supplementary Table 5
Supplementary Table S5: Salgado scores
	Case ID	Average Salgado Score (%)		Salgado Scores Statistics	Salgado Score (%)
	3705-0082	3		Minimum	0.5
	3705-0181	2.5		25% Percentile	1
	3705-0145	3		Median	1.5
	3705-0207	1		75% Percentile	3
	3705-0346	1		Maximum	77.5
	3705-0379	2		Range	77
	3705-0383	5
	3705-0385	1		Salgado Score Comparison Groups	Total number of Cases	P value (Mann-Whitney test)
	3705-0416	1
	3705-0423	2		Stage 1/2 vs 3/4 disease	31	0.2596
	3705-0435	11		Low vs high risk	22	0.6643
	3705-0453	1		ARID1A mutant vs wild-type	31	0.946
	3705-0459	2
	3705-0461	1
	3705-0464	2.5
	3705 -0468	1
	3705-0497	0.5
	3705-0514	1
	3705-0540	1
	3705-0544	12.5
	3705-0545	1
	3705-0558	1
	3705-0559	3
	3705-0625	1
	3705-0635	3
	3705-0646	1
	3705-0669	6
	3705-0673	0.5
	3705-0713	1.5
	3705-0719	77.5
	3705-0720	3

## Sheet: Supplementary Table 6
Supplementary Table S6: Risk status and mutational associations
	All cases (n=22)	ARID1A Mutant	ARID1A Wild-type
	Low-risk cases	5	5
	High-risk cases	3	9
		Fisher's exact test p value:	0.3777

## Sheet: Supplementary Table 7
	Supplementary Table S7: MIF comparisons
	A	Low vs high-risk vectra comparisons
		Immune subset	Sum of ranks mutant cases	Sum of ranks wild-type cases	Mann-Whitney U	P value*	Significant
		CD4	120	133	55	0.917	No
		CD8	107	146	52	0.3451	No
		CD68	140	113	35	1930	No
		FOXP3	118	135	57	0.917	No
		PD-L1+ tumour	121	132	54	>0.999	No
		PD-L1+ CD68	126	127	49	0.6016	No
		PD-L1+ FOXP3	117	136	58	0.846	No
	B	ARID1A mutant vs wild-type vectra comparisons
		Immune subset	Sum of ranks mutant cases	Sum of ranks wild-type cases	Mann-Whitney U	P value*	Significant
		CD4	241	255	102	0.6501	No
		CD8	209	287	104	0.3411	No
		CD68	215	281	110	0.4826	No
		FOXP3	222	274	117	0.7106	No
		PD-L1+ tumour	259	237	84	0.2812	No
		PD-L1+ CD68	225	271	118	0.9343	No
		PD-L1+ FOXP3	206.5	289.5	101.5	0.3052	No
						*Mann-Whitney U Test

## Sheet: Supplementary Table 8
Supplementary Table S8: CPS associations in OCCC
A	Case ID	CPS score (%)
	3705-0385	0.485546
	3705-0625	2.05075
	3705-0635	31.6835
	3705-0646	1.4051
	3705-0669	5.64428
	3705-0713	0
	3705-0720	11.7352
	3705-0082	1.0173
	3705-0181	3.94499
	3705-0423	0.455756
	3705-0461	17.5976
	3705-0673	0
	3705-0383	21.4787
	3705-0435	2.78817
	3705-0435 met	3.92567
	3705-0468	1.35628
	3705-0544	10.7225
	3705-0559	6.84384
B	CPS Score Comparisons	Number of Cases	P value (Mann-Whitney test)
	Low vs high risk	11 (4 low-risk, 7 high-risk)	0.4121
	ARID1A mutant vs wild-type	18 (7 mutant, 11 wild-type)	0.9503

## Sheet: Supplementary Table 9
Supplementary Table S9: Spatial assessment of MIF
	Immune Cell Comparison	Comparison Groups	Adjusted P Value*
	CD4	LR Tumour vs. LR Stroma	0.002
		HR Tumour vs. HR Stroma	0.0034
		AM Tumour vs. AM Stroma	0.0001
		AW Tumour vs. AW Stroma	0.0002
	CD8	LR Tumour vs. LR Stroma	0.0059
		HR Tumour vs. HR Stroma	0.791
		AM Tumour vs. AM Stroma	0.0017
		AW Tumour vs. AW Stroma	0.0984
	CD68	LR Tumour vs. LR Stroma	0.0098
		HR Tumour vs. HR Stroma	0.8501
		AM Tumour vs. AM Stroma	0.0004
		AW Tumour vs. AW Stroma	0.1089
	FOXP3	LR Tumour vs. LR Stroma	0.002
		HR Tumour vs. HR Stroma	0.0244
		AM Tumour vs. AM Stroma	0.0002
		AW Tumour vs. AW Stroma	0.0003
	PD-L1+ CD68	LR Tumour vs. LR Stroma	0.002
		HR Tumour vs. HR Stroma	0.2013
		AM Tumour vs. AM Stroma	0.0052
		AW Tumour vs. AW Stroma	0.0038
	PD-L1+ FOXP3	LR Tumour vs. LR Stroma	0.002
		HR Tumour vs. HR Stroma	0.1055
		AM Tumour vs. AM Stroma	0.0012
		AW Tumour vs. AW Stroma	0.0443
			* Mann Whitney U test
	LR	Low Risk
	HR	High Risk
	AM	ARID1A Mutant
	AW	ARID1A Wild-type
